# Supplementary material for: Adaptive metal ion transport and metalloregulation-driven differentiation in pluripotent synthetic cells
Source: Nat Chem. 2024 Dec 23;17(1):54–65. doi: 10.1038/s41557-024-01682-y (PMC11703756; doi:10.1038/s41557-024-01682-y)
Supplement: Supplementary file 2 — Statistical data. [file 41557_2024_1682_MOESM2_ESM.xlsx]

## Sheet: Figure S1a+S1b+S1c
Figure S1a	metal ion outside GUV: NiCl2, GUV n=50							Figure S1b	metal ion outside GUV: CuCl2, GUV n=50							Figure S1c	metal ion outside GUV: CaCl2, GUV n=50
	Mean Intensity (a.u.)								Mean Intensity (a.u.)								Mean Intensity (a.u.)
	Ionophore A		Ionophore B		Ionophore C				Ionophore A		Ionophore B		Ionophore C				Ionophore A		Ionophore B		Ionophore C
No.	Initial	Final	Initial	Final	Initial	Final		No.	Initial	Final	Initial	Final	Initial	Final		No.	Initial	Final	Initial	Final	Initial	Final
1	55.288	11.089	45.632	46.661	42.829	32.182		1	53.889	42.393	50.688	24.909	41.075	41.517		1	9.627	10.123	1.417	1.655	21.314	36.488
2	53.018	5.983	57.125	47.337	35.457	32.754		2	56.506	51.119	43.185	3.045	41.078	40.717		2	7.486	10.164	1.326	1.534	20.837	36.25
3	53.003	14.476	32.717	25.885	30.611	31.086		3	66.908	60.348	44.743	13.552	47.962	44.581		3	9.821	10.925	1.346	1.824	24.185	46.099
4	55.393	13.031	48.967	34	31.521	25.5		4	60.648	50.016	43.354	16.225	45.07	36.358		4	3.76	3.982	1.267	1.581	14.093	24.331
5	75.045	76.234	51.214	45.692	39.301	24.386		5	50.012	50.201	47.674	23.649	43.778	38.178		5	13.549	13.266	30.722	34.513	32.573	59.398
6	47.793	9.955	47.344	40.831	36.38	34.661		6	58.521	53.667	42.471	21.831	46.596	46.681		6	3.215	3.571	0.534	0.527	17.618	32.633
7	48.911	16.07	45.233	30.869	40.322	27.071		7	55.403	49.066	45.499	5.215	41.131	39.309		7	9.75	10.281	0.975	0.716	22.253	39.969
8	52.741	19.935	47.262	35.271	42.346	43.997		8	57.146	56.215	48.825	15.304	44.093	42.141		8	1.903	2.185	1.325	1.214	32.15	58.826
9	41.53	18.451	46.1	36.344	37.321	29.058		9	53.042	42.511	48.948	9.22	43.406	41.565		9	5.878	6.471	1.416	1.864	26.781	38.094
10	44.466	10.805	47.812	43.119	39.412	38.715		10	50.333	51.283	50.727	24.299	44.829	34.116		10	9.011	10.154	1.492	1.725	14.799	26.127
11	41.084	10.617	42.214	40.375	42.324	28.347		11	56.125	43.367	48.513	24.101	45.474	45.268		11	6.464	6.479	1.444	1.462	9.399	9.281
12	33.806	15.122	42.661	30.767	36.619	25.875		12	54.528	47.659	50.081	25.083	46.114	47.472		12	6.389	7.091	1.415	1.51	12.263	19.526
13	39.012	8.518	29.717	29.76	33.702	35.043		13	57.004	51.231	48.758	25.655	55.575	46.538		13	7.688	8.792	22.99	27.288	13.059	23.923
14	30.637	10.068	48.701	28.472	40.871	31.717		14	48.61	46.871	53.46	19.52	53.583	40.263		14	6.827	9.592	1.33	1.271	15.144	28.815
15	31.668	4.791	46.292	38.1	32.846	28.254		15	40.93	34.661	43.149	10.806	45.062	41.864		15	5.904	7.054	1.436	1.643	26.716	45.35
16	34.605	17.913	45.931	42.88	36.934	30.826		16	55.126	30.794	47.097	24.638	46.316	47.76		16	4.025	4.821	1.414	1.559	20.103	37.034
17	47.689	48.375	28.42	26.106	42.379	38.394		17	65.022	60.758	47.214	17.235	40.51	40.078		17	6.24	8.917	1.436	1.764	25.044	30.017
18	44.233	8.865	45.349	41.477	31.836	23.342		18	56.878	57.765	51.636	27.587	40.331	37.162		18	1.872	2.503	1.507	1.76	19.035	31.677
19	44.49	5.602	37.352	38.8	36.098	37.823		19	55.793	48.685	48.786	24.083	47.698	44.531		19	6.2	6.58	1.462	1.725	17.293	32.835
20	47.861	8.439	42.575	41.625	38.148	25.201		20	53.159	52.394	57.583	58.446	57.252	43.218		20	4.82	5	1.487	1.917	18.758	36.167
21	44.086	16.422	45.135	38.146	38.478	34.236		21	54.372	42.365	51.277	19.605	50.46	45.286		21	9.811	9.953	1.491	1.571	24.54	26.939
22	41.022	9.064	19.872	15.188	31.929	21.25		22	53.236	52.904	48.119	14.795	49.875	47.321		22	11.222	11.661	1.458	1.331	20.115	26.364
23	41.623	16.956	28.318	25.878	33.893	26.98		23	55.927	39.685	49.328	24.613	37.474	38.522		23	11.119	11.487	1.445	1.735	17.365	23.172
24	53.392	4.364	40.2	35.014	38.798	24.021		24	50.633	40.696	51.008	35.145	45.33	43.149		24	12.378	13.213	1.459	1.417	18.287	23.933
25	49.28	49.737	37.842	38.708	32.312	30.489		25	49.004	30.717	47.892	12.048	53.892	54.08		25	9.295	10.1	1.513	1.514	23.125	45.383
26	37.84	10.171	43.994	44.972	32.731	26.178		26	56.283	45.626	52.302	40.708	45.551	39.685		26	6.58	7.692	1.46	1.938	18.18	26.665
27	57.696	30.327	39.906	39.489	39.411	26.021		27	65.717	37.515	49.009	19.331	58.358	44.056		27	12.421	13.844	1.45	1.669	22.081	40.87
28	40.892	9.325	36.639	30.705	26.549	27.144		28	48.189	36.122	48.799	15.346	37.02	31.282		28	14.602	15.768	1.423	1.603	32.085	54.146
29	51.634	8.584	41.708	38.119	35.654	37.784		29	54.369	42.289	59.398	59.901	55.85	30.861		29	3.754	3.608	1.498	1.521	26.497	50.782
30	33.719	34.51	39.972	30.25	38.3	34.729		30	42.049	34.123	52.281	6.325	42.933	24.903		30	10.312	11.324	5.72	6.375	14.582	23.881
31	35.639	16.629	40.655	39.103	32.762	30.9		31	50.301	22.633	54.098	10.477	45.436	26.131		31	7.045	8.511	3.37	3.925	13.186	17.119
32	41.319	7.047	9.069	10.403	40.655	28.667		32	55.821	55.9	48.989	24.201	45.244	46.395		32	9.418	12.568	3.462	4.102	32.825	44.572
33	44.347	10.664	43.354	44.413	36.402	27.647		33	54.877	47.317	57.648	13.595	45.688	39.604		33	4.17	4.318	5.077	6.425	17.044	17.011
34	35.215	36.501	43.246	39.398	31.474	22.257		34	49.727	44.942	48.335	12.43	53.233	41.459		34	17.016	15.91	3.062	3.556	13.086	25.405
35	42.103	18.602	42.549	43.898	25.521	25.663		35	53.668	46.931	48.185	14.02	55.764	44.5		35	7.078	7.632	6.197	7.767	24.978	45.662
36	41.549	11.154	45.637	37.367	14.025	12.007		36	52.597	53.655	47.288	48.083	46.011	39.651		36	14.7	17.807	4.676	5.621	20.244	35.353
37	34.137	9.329	48.955	43.627	28.312	15.193		37	59.269	47.843	48.001	13.941	49.65	50.666		37	3.795	4.565	6.953	6.636	18.077	28.25
38	37.112	4.961	44.892	40.089	40.763	34.524		38	47.007	40.862	47.622	4.84	41.921	42.694		38	7.006	12.226	7.598	10.347	17.402	31.139
39	34.137	15.352	34.239	30.916	33.792	16.731		39	54.7	43.583	48.719	19.612	42.51	36.185		39	7.084	8.927	6.919	6.591	24.66	26.751
40	36.654	38.689	50.469	39.381	38.775	39.339		40	53.349	54.526	47.572	25.89	45.367	43.291		40	14.304	13.674	3.771	4.23	20.575	35.663
41	38.366	3.396	18.812	19.025	35.793	33.226		41	54.281	47.683	54.992	18.943	46.219	42.74		41	7.828	7.56	4.616	5.425	19.22	38.025
42	38.798	4.474	22.958	20.63	36.797	35.929		42	46.666	40.675	51.698	12.71	42.917	42.109		42	12.38	13.482	5.929	7.458	32.417	57.418
43	27.197	28.773	50.775	47.514	44.862	25.98		43	47.839	48.285	56.419	10.081	42.227	34.954		43	10.557	11.637	6.303	7.442	17.009	16.335
44	36.997	11.356	27.664	20.417	24.85	21.556		44	56.772	50.679	51.568	16.643	44.593	43.284		44	2.475	3.024	5.615	6.213	17.321	33.581
45	25.173	5.388	36.991	33.015	31.853	27.8		45	54.736	52.429	35.193	15.74	42.622	34.078		45	14.887	14.116	7.582	7.991	18.806	31.847
46	37.075	5.669	48.571	45.87	18.933	16.8		46	47.578	40.569	34.747	21.288	43.118	37.784		46	6.33	6.496	3.375	4.625	25.058	48.604
47	30.135	14.506	38.406	31.184	36.749	37.511		47	52.903	41.507	24.548	25.92	45.393	38.071		47	5.333	6.683	3.636	5.004	20.346	35.017
48	31.273	3.174	43.639	41.307	39.145	35.562		48	52.66	51.972	28.754	8.321	46.175	36.707		48	2.642	3.964	3.761	3.592	24.234	37.31
49	49.525	7.299	41.631	40.41	42.978	36.432		49	46.667	28.178	32.819	23.394	40.208	30.821		49	10.656	10.867	2.864	3.547	32.583	52.078
50	33.573	11.155	46.513	40.917	29.278	21.657		50	51.995	46.218	35.201	10.105	45.266	40.561		50	12.88	13.967	4.459	5.735	18.187	26.778
Ave.	42.0756	15.7583	40.6246	35.7945	35.1806	29.1689		Ave.	53.5755	45.7887	47.484	20.2491	46.0648	40.6029		Ave.	8.19014	9.0907	3.91766	4.51916	20.9506	34.3779
SD	9.14361	13.8329	9.22986	8.52526	6.01757	6.73783		SD	5.09323	8.11847	6.90521	11.7178	4.9344	5.69827		SD	3.77434	3.84459	5.15564	5.93316	5.81617	11.4564

## Sheet: Figure S2a+S2b+S2c
Plate reader experiment																				Plate reader experiment																				Plate reader experiment
Fig. S3a: Ionophore A																				Fig. S3b: Ionophore B																				Fig. S3c: Ionophore C
[Raw data]	Rhod2 fluorescence intensity																			[Raw data]	Rhod2 fluorescence intensity																			[Raw data]	Rhod2 fluorescence intensity
Ionophore A conc.	0 uM			1 uM			2.5 uM			5 uM			10 uM			20 uM				Ionophore B conc.	0 uM			1 uM			2.5 uM			5 uM			10 uM			20 uM				Ionophore C conc.	0 uM			0.1 uM			0.25 uM
Time (min)	#1	#2	#3	#1	#2	#3	#1	#2	#3	#1	#2	#3	#1	#2	#3	#1	#2	#3		Time (min)	#1	#2	#3	#1	#2	#3	#1	#2	#3	#1	#2	#3	#1	#2	#3	#1	#2	#3		Time (min)	#1	#2	#3	#1	#2	#3	#1	#2	#3
0	48335	46410	24869	43749	46237	42352	47725	52357	51880	50284	51323	52129	51974	52857	52626	50874	37862	52800		0	41157	59232	31828	42978	54420	36735	47730	48616	45985	55917	52596	52440	51186	56743	51826	41306	53728	51646		0	43007	39356	31622	48123	32979	42195	42217	42482	41331
1	46426	44765	25009	43426	46870	40894	50991	51775	53054	52250	52471	52532	54308	54359	53727	52070	41884	54692		1	42670	59515	30003	40969	55776	35538	43763	46888	44404	54307	50245	51362	52743	55678	51238	43090	53610	51044		1	42861	38342	30696	48572	32691	42109	42129	43093	42296
2	48069	44618	26091	44257	47003	41919	52094	51674	52446	53357	52836	52571	54091	54271	53580	52726	42468	54047		2	43982	59123	30384	39497	55716	31140	43043	44405	41051	54127	47447	49442	52455	54238	50422	42498	52700	49336		2	43036	38243	31679	48816	33486	41889	42584	43222	43289
3	47994	45524	25361	44782	46949	41869	51006	51734	52401	53399	53061	51539	51584	53101	52204	51657	40906	53287		3	44411	58936	31398	40824	55190	31255	43188	43898	40518	52570	46856	46284	52157	53715	49215	42934	52774	49162		3	42872	38738	32956	49234	33213	41803	43068	44262	43427
4	48335	44649	25296	44831	47719	43409	51917	52500	52736	53153	52345	50749	49091	52622	50945	49569	37485	51566		4	44323	59133	29091	42148	56114	30627	41938	43285	41455	52825	45711	45008	50880	53936	49696	42178	52656	49809		4	42943	38586	31204	48508	33182	41995	43337	44726	45392
5	48162	44504	25237	44861	47734	42968	51688	50848	50579	52817	51059	49621	48035	52736	49749	46952	36678	51029		5	43483	58300	34754	42130	55949	31474	39895	42020	39844	52765	45543	45403	49793	52848	49885	42640	51817	50413		5	43050	38738	32136	49602	33643	42084	44132	44281	47065
6	48162	43339	24472	44745	47251	42647	52207	50669	51629	50719	50022	49290	47954	49465	48056	44273	34584	49220		6	43244	58520	29558	42355	55505	28523	39968	40752	39286	52334	44962	44529	48963	53373	49738	42035	51969	50293		6	43177	39112	31160	49848	33883	41718	45152	46371	47640
7	48035	44605	24543	44780	47125	43686	50935	51896	51911	50128	50268	49013	47179	50306	47990	43468	31219	47360		7	42919	58383	29537	41685	55716	29020	39585	37016	39980	51345	43755	43645	48685	53367	49461	41525	51925	50662		7	43253	39325	32367	49816	33740	41834	45956	47206	48195
8	48262	45641	26649	44794	46477	42538	51282	51324	50220	49475	50097	48142	46453	49230	47426	40854	31747	45401		8	43012	58688	30696	41774	55598	28900	40215	39658	40597	51644	41885	42656	48181	53142	49036	41984	52000	49864		8	43461	39499	30619	49713	33670	41369	46972	47068	48229
9	48654	45471	26135	45077	46760	43679	48232	51303	50268	47760	49075	47528	45555	49262	47218	38350	30457	45695		9	42471	58762	31864	40875	55143	29418	41897	39248	38724	51603	41139	41626	48628	52935	50139	41982	51854	50244		9	43535	39571	30885	50170	34015	41362	48076	47853	48605
10	48084	45842	28567	44450	46412	42979	48623	50310	51261	48987	48493	48199	43853	48413	46739	39758	30505	43536		10	42389	58731	31721	40793	55546	29221	42265	38902	40592	51608	40715	40904	47304	53127	50021	41073	51592	50166		10	43567	39560	32703	49941	34322	40907	48423	48437	48561
11	48459	45691	27539	44791	45797	42382	49321	50359	49168	48909	48752	47705	43292	46868	47966	41124	30172	42396		11	42667	58662	30139	41071	55302	29624	42099	38743	41050	51249	39870	40211	46881	53017	49454	40780	51801	49983		11	43606	39515	32927	50332	33950	40152	48997	48821	48890
12	48821	45344	29301	44972	46464	40451	48784	51048	48739	48579	48653	47161	44493	46338	47234	38492	31311	42127		12	42855	58661	29358	41191	54802	28785	42102	39154	40121	51136	39864	39336	46498	53275	49052	41321	51770	49393		12	43526	39767	32997	50222	34042	39497	49753	49176	49169
13	48882	46466	28589	44792	46998	39865	48607	50560	50220	48152	49364	47353	45880	46153	46629	38828	32196	41917		13	42979	58749	32522	41428	55871	30576	42073	37999	40150	50928	39448	40988	47407	51760	49137	41058	51998	49321		13	43896	39842	31214	49224	34020	39434	49338	49230	49060
14	48414	45779	28282	44832	45559	40539	48990	50281	48724	48752	48552	47385	45733	46553	46759	39534	32444	41801		14	43100	58657	29767	41513	55433	30428	42383	38865	35217	49843	40354	39609	47341	51543	48392	41430	52026	50103		14	44199	40077	32499	50475	34691	41528	49384	49158	48827
15	48611	44568	27337	44652	46422	40929	48944	50243	48874	48597	48130	47033	45478	45574	45856	39241	30060	42227		15	43135	58409	32985	41772	55260	30969	42474	38142	35755	49501	40016	39381	47387	51872	47482	41286	51964	49102		15	43973	39745	33499	50286	34532	40999	50133	49327	49148
16	48828	45628	29204	44231	47067	40004	48842	49991	50205	48283	47685	47391	43719	46052	46765	39518	31590	41415		16	43106	58966	33057	41812	55660	31208	42690	39531	40860	49412	40295	39390	46056	52350	47580	40528	51561	49271		16	43696	40105	34039	49959	34222	41710	49654	49347	49086
17	48859	45058	28166	44277	46544	41260	49147	49569	49732	48457	47854	47254	43844	45718	46000	39878	29904	41557		17	43121	58551	32334	41923	55477	31335	42764	37918	40683	48606	40317	39278	46330	53086	47014	42210	50773	50796		17	44172	40090	32028	50235	34122	41390	50405	49632	49130
18	48480	45813	27790	44209	46585	41721	49087	49553	50899	48120	47544	47081	42974	45770	46460	40127	29964	41679		18	43190	59030	30909	42448	55769	31818	40124	38258	36118	47988	40863	38958	46456	51077	47363	40962	51027	49405		18	44319	39854	33994	50259	34295	41494	50326	49907	49125
19	48439	46502	29166	44321	47018	41029	49674	49702	50582	48029	47881	47052	42681	45269	45855	39847	29453	41280		19	43118	58618	31793	42413	55678	31229	42965	38850	40833	48862	37445	38027	46750	52406	46855	42676	51389	48432		19	43961	40032	33762	50199	34456	41370	50694	50385	49335
20	48657	46172	26298	44279	47422	41924	49170	49534	51121	48684	47280	46977	43002	46921	45418	37751	30057	41321		20	43631	58965	32599	42495	55694	32016	42815	39650	40362	47120	37622	38470	47250	52141	46113	41336	51359	48481		20	44388	40220	32669	50719	33028	41309	50322	50340	49254
21	48929	45888	25775	44151	47220	41714	49338	49178	51041	47682	47340	47148	42558	46903	44963	38555	29042	41673		21	43556	58886	33754	42537	56022	31419	43183	39369	34413	46766	37601	40826	46395	51236	46913	40869	51028	48589		21	43985	40113	31987	48636	33145	41212	50598	49967	49725
22	48229	45739	26087	43851	46851	41546	49060	50137	49121	48246	48257	47091	43350	46987	45895	40552	30206	41526		22	43815	58771	33137	42657	55755	32465	43274	39689	34311	46715	37791	40235	45914	51685	46732	41393	51335	48424		22	44348	40061	29763	50048	33799	41282	50572	50375	49818
23	48800	45106	26454	43910	46587	42140	48878	49029	49144	47693	47640	46522	41758	47082	45274	39588	32096	42504		23	43718	58697	34577	42477	55791	33401	43379	39723	40015	45818	38060	40849	45687	50399	47823	40423	51280	47845		23	44466	40231	30404	47726	34639	41080	50511	50629	49734
24	48910	45533	26398	43976	46893	42882	48861	49372	48958	48398	48318	46056	42205	47471	45498	40099	31186	42549		24	43911	58981	33427	42536	55850	33825	43378	39765	39208	46056	40566	40506	45046	50325	47030	40891	51498	48101		24	44358	40176	32010	48942	34016	41217	50367	50692	49461
25	48391	46337	26061	44049	46956	42722	49475	49779	49843	47629	48191	46950	42615	47122	45769	39542	30975	42297		25	43793	58974	32782	42687	55540	32935	43884	39767	40388	46764	40617	40700	45709	51281	47137	40974	51770	48098		25	44195	40364	34504	49755	34143	41211	50241	50935	49488
26	48621	45455	23866	43528	46902	42905	49025	49505	49852	47630	47755	46552	41219	46274	44463	39387	31085	41957		26	43963	60221	34427	42810	55690	32587	43862	40089	39614	46460	39778	40451	46086	51617	46779	40410	51543	47729		26	44380	40172	31475	47427	33695	40833	50392	50781	49350
27	48949	46130	24108	43959	47152	44011	49272	50348	50735	48247	47476	45854	42550	47133	45207	40233	31952	42088		27	43753	58867	34955	42719	55473	32054	43911	40134	39782	46667	40636	41754	45619	51392	46837	39642	51143	48406		27	44673	40221	30991	47570	34557	40009	50604	50304	49575
28	48737	45861	25547	43929	46375	42591	48628	49750	48756	47116	47043	46101	42670	45677	45949	41381	32227	41656		28	43763	59194	34867	42767	55721	32965	43903	40263	34658	45879	40545	35696	46128	52651	46946	39205	50871	47963		28	44785	39965	32493	51138	33854	39891	50827	50622	49588
29	48275	46650	25995	43777	47835	44305	49010	49098	48532	47468	47290	45548	41879	46137	44987	41632	31198	41048		29	43795	59016	33731	42784	55375	33651	43961	40251	34044	43457	40443	38433	44255	52894	47794	39550	51156	47971		29	45033	40205	33460	49499	34076	39220	50414	50023	50003
30	48394	46203	24599	43917	47577	44376	49232	49529	48435	47509	47544	44253	43406	46633	44002	41807	31251	42137		30	43634	58915	32927	42938	55802	32424	43874	39829	39989	45472	40571	39568	43769	53150	47049	40070	51786	47728		30	45289	40105	33209	49559	35687	38757	50867	50613	49290
↓	100*Int(x)/Int(0min) Int(0) is defined as the maximum intensity here.																			↓	100*Int(x)/Int(0min) Int(0) is defined as the maximum intensity here.																			↓	100*(Int(x)/Int(0min)-1) x=0 min is defined as Int.=0 here.
[Processed data]	Rhod2 fluorescence intensity (a.u.)																			[Processed data]	Rhod2 fluorescence intensity (a.u.)																			[Processed data]	Rhod2 fluorescence intensity (a.u.)
Ionophore A conc.	0 uM			1 uM			2.5 uM			5 uM			10 uM			20 uM				Ionophore B conc.	0 uM			1 uM			2.5 uM			5 uM			10 uM			20 uM				Ionophore C conc.	0 uM			0.1 uM			0.25 uM
Time (min)	#1	#2	#3	#1	#2	#3	#1	#2	#3	#1	#2	#3	#1	#2	#3	#1	#2	#3		Time (min)	#1	#2	#3	#1	#2	#3	#1	#2	#3	#1	#2	#3	#1	#2	#3	#1	#2	#3		Time (min)	#1	#2	#3	#1	#2	#3	#1	#2	#3
0	100	100	100	100	100	100	100	100	100	100	100	100	100	100	100	100	100	100		0	100	100	100	100	100	100	100	100	100	100	100	100	100	100	100	100	100	100		0	0	0	0	0	0	0	0	0	0
1	96.0505	96.4555	100.563	99.2617	101.369	96.5574	106.843	98.8884	102.263	103.91	102.237	100.773	104.491	102.842	102.092	102.351	110.623	103.583		1	103.676	100.478	94.2661	95.3255	102.492	96.7415	91.6887	96.4456	96.5619	97.1207	95.5301	97.9443	103.042	98.1231	98.8654	104.319	99.7804	98.8344		1	-0.33948	-2.57648	-2.92834	0.933026	-0.873283	-0.203816	-0.208447	1.43826	2.33481
2	99.4497	96.1388	104.914	101.161	101.657	98.9776	109.155	98.6955	101.091	106.111	102.948	100.848	104.073	102.675	101.813	103.64	112.165	102.362		2	106.864	99.816	95.4631	91.9005	102.381	84.7693	90.1802	91.3382	89.2704	96.7988	90.2103	94.283	102.479	95.5854	97.2909	102.886	98.0867	95.5272		2	0.0674309	-2.82803	0.180254	1.44006	1.53734	-0.725204	0.869318	1.74191	4.73736
3	99.2945	98.0909	101.978	102.361	101.54	98.8596	106.875	98.8101	101.004	106.195	103.386	98.8682	99.2496	100.462	99.1981	101.539	108.04	100.922		3	107.906	99.5003	98.649	94.9881	101.415	85.0823	90.484	90.2954	88.1113	94.0143	89.0866	88.2609	101.897	94.6637	94.962	103.941	98.2244	95.1903		3	-0.313902	-1.57028	4.21858	2.30867	0.709542	-0.92902	2.01578	4.19001	5.07125
4	100	96.2056	101.717	102.473	103.205	102.496	108.784	100.273	101.65	105.706	101.991	97.3527	94.453	99.5554	96.8058	97.4348	99.0043	97.6629		4	107.692	99.8329	91.4007	98.0688	103.113	83.3728	87.8651	89.0345	90.149	94.4704	86.9097	85.8276	99.4022	95.0531	95.8901	102.111	98.0048	96.4431		4	-0.148813	-1.9565	-1.32186	0.800033	0.615543	-0.47399	2.65296	5.28224	9.82555
5	99.6421	95.8931	101.48	102.542	103.238	101.454	108.304	97.1179	97.4923	105.037	99.4856	95.1889	92.4212	99.7711	94.5331	92.2908	96.8729	96.6458		5	105.652	98.4265	109.193	98.0269	102.81	85.6785	83.5847	86.4325	86.6456	94.3631	86.5902	86.5809	97.2786	93.1357	96.2548	103.23	96.4432	97.6126		5	0.0999837	-1.57028	1.62545	3.07337	2.0134	-0.263064	4.53609	4.23473	13.8734
6	99.6421	93.3829	98.4036	102.277	102.193	100.697	109.391	96.776	99.5162	100.865	97.4651	94.5539	92.2654	93.5827	91.3161	87.0248	91.3422	93.2197		6	105.071	98.7979	92.8679	98.5504	101.994	77.6453	83.7377	83.8243	85.4322	93.5923	85.4856	84.9142	95.657	94.0609	95.9711	101.765	96.7261	97.3802		6	0.395284	-0.619982	-1.46101	3.58456	2.74114	-1.13047	6.95218	9.15447	15.2646
7	99.3793	96.1108	98.6891	102.357	101.921	103.15	106.726	99.1195	100.06	99.6898	97.9444	94.0225	90.7742	95.1738	91.1907	85.4425	82.4547	89.697		7	104.281	98.5667	92.8019	96.9915	102.381	78.9982	82.9353	76.1395	86.9414	91.8236	83.1907	83.2285	95.1139	94.0504	95.4367	100.53	96.6442	98.0947		7	0.572	-0.0787682	2.35595	3.51807	2.30753	-0.855552	8.85662	11.12	16.6074
8	99.849	98.343	107.158	102.389	100.519	100.439	107.453	98.027	96.8003	98.3911	97.6112	92.3517	89.3774	93.1381	90.119	80.3043	83.8492	85.9867		8	104.507	99.0816	96.4434	97.1986	102.165	78.6716	84.2552	81.574	88.2831	92.3583	79.6353	81.3425	94.1293	93.6538	94.6166	101.641	96.7838	96.5496		8	1.05564	0.36335	-3.17184	3.30403	2.09527	-1.95758	11.2632	10.7952	16.6897
9	100.66	97.9767	105.091	103.035	101.131	103.133	101.062	97.9869	96.8928	94.9805	95.6199	91.1738	87.6496	93.1986	89.7237	75.3823	80.4421	86.5436		9	103.193	99.2065	100.113	95.1068	101.329	80.0817	87.7792	80.7306	84.2101	92.285	78.217	79.3783	95.0025	93.289	96.7449	101.637	96.5121	97.2854		9	1.22771	0.546295	-2.33066	4.25368	3.14139	-1.97417	13.8783	12.643	17.5994
10	99.4807	98.7761	114.87	101.602	100.378	101.48	101.882	96.0903	98.8069	97.4207	94.4859	92.461	84.3749	91.5924	88.8135	78.1499	80.5689	82.4545		10	102.993	99.1542	99.6638	94.916	102.069	79.5454	88.5502	80.0189	88.2723	92.2939	77.4108	78.0015	92.4159	93.6274	96.5172	99.4359	96.0244	97.1343		10	1.30211	0.518345	3.41851	3.77782	4.07229	-3.05249	14.7002	14.0177	17.4929
11	100.257	98.4508	110.736	102.382	99.0484	100.071	103.344	96.1839	94.7726	97.2655	94.9906	91.5134	83.2955	88.6694	91.1451	80.835	79.6894	80.2955		11	103.669	99.0377	94.6934	95.5628	101.621	80.6424	88.2024	79.6919	89.2682	91.6519	75.8042	76.68	91.5895	93.4336	95.4231	98.7266	96.4134	96.78		11	1.3928	0.404004	4.12687	4.59032	2.9443	-4.84181	16.0599	14.9216	18.2889
12	101.005	97.7031	117.821	102.795	100.491	95.5114	102.219	97.4999	93.9456	96.6093	94.7977	90.4698	85.6063	87.6667	89.7541	75.6614	82.6977	79.786		12	104.126	99.036	92.2395	95.8421	100.702	78.3585	88.2087	80.5373	87.248	91.4498	75.7928	75.0114	90.8412	93.8882	94.6475	100.036	96.3557	95.6376		12	1.20678	1.04431	4.34824	4.36174	3.22326	-6.39412	17.8506	15.7573	18.964
13	101.132	100.121	114.958	102.384	101.646	94.1278	101.848	96.5678	96.8003	95.7601	96.183	90.8381	88.2749	87.3167	88.6045	76.3219	85.0351	79.3883		13	104.427	99.1846	102.18	96.3935	102.666	83.234	88.1479	78.1615	87.3111	91.0778	75.0019	78.1617	92.6171	91.2183	94.8115	99.3996	96.7801	95.4982		13	2.06711	1.23488	-1.29024	2.28789	3.15655	-6.54343	16.8676	15.8844	18.7002
14	100.163	98.6404	113.724	102.475	98.5336	95.7192	102.651	96.0349	93.9167	96.9533	94.6009	90.8995	87.9921	88.0735	88.8515	77.7096	85.6901	79.1686		14	104.721	99.0292	93.5246	96.5913	101.861	82.8311	88.7974	79.9428	76.5837	89.1375	76.7245	75.532	92.4882	90.8359	93.374	100.3	96.8322	97.0124		14	2.77164	1.832	2.77339	4.88748	5.19118	-1.58076	16.9766	15.7149	18.1365
15	100.571	96.031	109.924	102.064	100.4	96.6401	102.554	95.9623	94.2059	96.6451	93.7786	90.2243	87.5014	86.2213	87.1356	77.1337	79.3936	79.9754		15	104.806	98.6105	103.635	97.1939	101.544	84.3038	88.9881	78.4557	77.7536	88.5259	76.0818	75.0973	92.578	91.4157	91.6181	99.9516	96.7168	95.0742		15	2.24615	0.988413	5.93574	4.49473	4.70906	-2.83446	18.7507	16.1127	18.9132
16	101.02	98.315	117.431	101.102	101.795	94.456	102.34	95.481	96.7714	96.0206	92.9116	90.911	84.1171	87.1256	88.8629	77.6782	83.4346	78.4375		16	104.736	99.5509	103.861	97.287	102.279	84.9544	89.4406	81.3127	88.8551	88.3667	76.6123	75.1144	89.9777	92.2581	91.8072	98.1165	95.9667	95.4014		16	1.60206	1.90314	7.64341	3.81522	3.76907	-1.14943	17.6161	16.1598	18.7632
17	101.084	97.0868	113.257	101.207	100.664	97.4216	102.98	94.675	95.8597	96.3666	93.2408	90.6482	84.3576	86.4937	87.4093	78.3858	78.9816	78.7064		17	104.772	98.8503	101.59	97.5453	101.942	85.3001	89.5956	77.9949	88.4702	86.9253	76.6541	74.9008	90.513	93.5552	90.7151	102.189	94.5001	98.3542		17	2.70886	1.86503	1.28392	4.38875	3.46584	-1.90781	19.395	16.8307	18.8696
18	100.3	98.7136	111.746	101.051	100.753	98.5101	102.854	94.6445	98.1091	95.6964	92.6368	90.3163	82.6836	86.5921	88.2834	78.8753	79.14	78.9375		18	104.94	99.659	97.1126	98.7668	102.479	86.6149	84.0645	78.6943	78.543	85.8201	77.6922	74.2906	90.7592	90.0146	91.3885	99.1672	94.9728	95.6608		18	3.05067	1.26537	7.50111	4.43863	3.99042	-1.66133	19.2079	17.478	18.8575
19	100.215	100.198	117.279	101.307	101.689	96.8762	104.084	94.929	97.4981	95.5155	93.2935	90.2607	82.1199	85.6443	87.1337	78.3249	77.7904	78.1818		19	104.765	98.9634	99.89	98.6854	102.312	85.0116	90.0168	79.912	88.7963	87.3831	71.1936	72.5153	91.3336	92.3568	90.4083	103.317	95.6466	93.7769		19	2.21824	1.71765	6.76744	4.31395	4.47861	-1.95521	20.0796	18.6032	19.3656
20	100.666	99.4872	105.746	101.211	102.563	98.9894	103.028	94.6082	98.537	96.8181	92.1224	90.1168	82.7375	88.7697	86.3033	74.2049	79.3857	78.2595		20	106.011	99.5492	102.422	98.8762	102.341	87.1539	89.7025	81.5575	87.7721	84.2678	71.5302	73.36	92.3104	91.8897	88.9766	100.073	95.5908	93.8717		20	3.21111	2.19535	3.31099	5.39451	0.148579	-2.09977	19.1984	18.4972	19.1696
21	101.229	98.8752	103.643	100.919	102.126	98.4936	103.38	93.9282	98.3828	94.8254	92.2393	90.4449	81.8832	88.7356	85.4388	75.7853	76.7049	78.9261		21	105.829	99.4159	106.051	98.9739	102.944	85.5288	90.4735	80.9795	74.8353	83.6347	71.4902	77.8528	90.64	90.2948	90.5202	98.942	94.9747	94.0809		21	2.27405	1.92347	1.15426	1.06602	0.503351	-2.32966	19.8522	17.6192	20.3092
22	99.7807	98.5542	104.898	100.233	101.328	98.0969	102.797	95.7599	94.682	95.947	94.0261	90.3355	83.4071	88.8946	87.2097	79.7107	79.7792	78.6477		22	106.458	99.2217	104.113	99.2531	102.453	88.3762	90.6642	81.6377	74.6135	83.5435	71.8515	76.7258	89.7003	91.0861	90.171	100.211	95.5461	93.7614		22	3.1181	1.79134	-5.87882	4.00017	2.48643	-2.16376	19.7906	18.5796	20.5342
23	100.962	97.1903	106.373	100.368	100.757	99.4994	102.416	93.6436	94.7263	94.8473	92.8239	89.244	80.344	89.0743	86.0297	77.8158	84.771	80.5		23	106.223	99.0968	108.637	98.8343	102.519	90.9242	90.8841	81.7077	87.0175	81.9393	72.3629	77.8966	89.2568	88.8198	92.2761	97.8623	95.4437	92.6403		23	3.39247	2.2233	-3.85175	-0.824969	5.03351	-2.64249	19.6461	19.1775	20.331
24	101.19	98.1103	106.148	100.519	101.419	101.251	102.38	94.2988	94.3678	96.2493	94.1449	88.3501	81.2041	89.8102	86.4554	78.8202	82.3675	80.5852		24	106.691	99.5762	105.024	98.9716	102.628	92.0784	90.882	81.7941	85.2626	82.3649	77.1275	77.2426	88.0045	88.6894	90.746	98.9953	95.8495	93.136		24	3.14135	2.08355	1.22699	1.70189	3.14443	-2.31781	19.305	19.3258	19.6705
25	100.116	99.8427	104.793	100.686	101.555	100.874	103.667	95.0761	96.0736	94.72	93.8975	90.065	81.9929	89.15	86.9703	77.7254	81.8103	80.108		25	106.405	99.5644	102.997	99.3229	102.058	89.6556	91.9422	81.7982	87.8286	83.6311	77.2245	77.6125	89.2998	90.3741	90.9524	99.1962	96.3557	93.1302		25	2.76234	2.56124	9.11391	3.39131	3.52952	-2.33203	19.0066	19.8978	19.7358
26	100.592	97.9423	95.9669	99.4948	101.438	101.306	102.724	94.5528	96.091	94.722	93.048	89.3015	79.307	87.5456	84.4887	77.4207	82.1008	79.464		26	106.818	101.67	108.166	99.6091	102.334	88.7083	91.8961	82.4605	86.1455	83.0874	75.6293	77.1377	90.0363	90.9663	90.2616	97.8308	95.9332	92.4157		26	3.1925	2.07338	-0.464866	-1.44629	2.17108	-3.22787	19.3642	19.5353	19.4019
27	101.27	99.3967	96.94	100.48	101.979	103.917	103.241	96.1629	97.793	95.949	92.5043	87.9626	81.8679	89.1708	85.9024	79.0836	84.3907	79.7121		27	106.308	99.3838	109.825	99.3974	101.935	87.2574	91.9987	82.5531	86.5108	83.4576	77.2606	79.6224	89.124	90.5698	90.3736	95.9715	95.1887	93.7265		27	3.87379	2.19789	-1.99545	-1.14914	4.78486	-5.18071	19.8664	18.4125	19.9463
28	100.832	98.8171	102.726	100.411	100.298	100.564	101.892	95.0207	93.9784	93.6998	91.6607	88.4364	82.0987	86.4162	87.3124	81.3402	85.117	78.8939		28	106.332	99.9358	109.548	99.5091	102.391	89.7373	91.982	82.8184	75.3681	82.0484	77.0876	68.0702	90.1184	92.7885	90.5839	94.9136	94.6825	92.8688		28	4.13421	1.54741	2.75441	6.2652	2.6532	-5.46036	20.3946	19.1611	19.9777
29	99.8759	100.517	104.528	100.064	103.456	104.611	102.693	93.7754	93.5466	94.3998	92.1419	87.3755	80.5768	87.2865	85.4844	81.8335	82.3992	77.7424		29	106.41	99.6353	105.979	99.5486	101.755	91.6047	92.1035	82.7937	74.0328	77.717	76.8937	73.2895	86.4592	93.2168	92.2201	95.7488	95.2129	92.8843		29	4.71086	2.15723	5.81241	2.85934	3.32636	-7.0506	19.4163	17.751	20.9818
30	100.122	99.554	98.9143	100.384	102.898	104.779	103.158	94.5986	93.3597	94.4813	92.6368	84.8913	83.5148	88.2248	83.6127	82.1775	82.5392	79.8049		30	106.018	99.4648	103.453	99.9069	102.54	88.2646	91.9212	81.9257	86.961	81.3205	77.137	75.4539	85.5097	93.6679	90.7826	97.0077	96.3855	92.4137		30	5.30611	1.90314	5.01866	2.98402	8.21129	-8.14788	20.4894	19.1399	19.2567
↓	Caliculation of Average and SD																	74.2049		↓	Caliculation of Average and SD																	68.0702		↓	Caliculation of Average and SD
Fig.S3a graph data																				Fig.S3b graph data																				Fig.S3c graph data
Ionophore A conc.	0 µM		1 µM		2.5 µM		5 µM		10 µM		20 µM									Ionophore B conc.	0 µM		1 µM		2.5 µM		5 µM		10 µM		20 µM									Ionophore C conc.	0 µM		0.1 µM		0.25 µM		0.5 µM		1 µM
Time (min)	Ave.	SD	Ave.	SD	Ave.	SD	Ave.	SD	Ave.	SD	Ave.	SD								Time (min)	Ave.	SD	Ave.	SD	Ave.	SD	Ave.	SD	Ave.	SD	Ave.	SD								Time (min)	Ave.	SD	Ave.	SD	Ave.	SD	Ave.	SD	Ave.
0	100	0	100	0	100	0	100	0	100	0	100	0								0	100	0	100	0	100	0	100	0	100	0	100	0								0	0	0	0	0	0	0	0	0	0
1	97.6896	2.03845	99.0627	1.96936	102.665	3.26002	102.307	1.28151	103.141	1.00191	105.519	3.64382								1	99.4733	3.90677	98.1863	3.09883	94.8987	2.27036	96.865	1.00205	100.01	2.16506	100.978	2.39386								1	-1.9481	1.1465	-0.0480243	0.745605	1.18821	1.05323	0.8616	1.46335	-0.179702
2	100.167	3.61814	100.598	1.16385	102.98	4.47401	103.302	2.16333	102.854	0.931402	106.056	4.35146								2	100.714	4.69753	93.0171	7.23336	90.2629	0.846214	93.764	2.71468	98.4518	2.93167	98.8332	3.05014								2	-0.860115	1.39229	0.750732	1.0444	2.44953	1.6565	3.13876	2.09368	2.83116
3	99.7879	1.62494	100.92	1.49519	102.23	3.40453	102.816	3.01811	99.6365	0.583861	103.5	3.21965								3	102.019	4.17777	93.8285	6.71798	89.6302	1.07677	90.4539	2.54005	97.1742	3.34173	99.1187	3.62811								3	0.778133	2.48625	0.696397	1.32181	3.75901	1.28408	5.6228	3.01848	7.57065
4	99.3075	2.3027	102.725	0.33989	103.569	3.72998	101.683	3.417	96.9381	2.08515	98.034	0.692379								4	99.642	6.65249	94.8515	8.37379	89.0162	0.932483	89.0692	3.84466	96.7818	1.88413	98.853	2.39041								4	-1.14239	0.748817	0.313862	0.562164	5.92025	2.96275	8.13697	3.97617	10.5376
5	99.005	2.3248	102.411	0.733806	100.971	5.18711	99.904	4.03151	95.5751	3.08971	95.2698	2.10855								5	104.424	4.48038	95.505	7.21751	85.5543	1.39539	89.1781	3.66636	95.5563	1.76193	99.0951	2.96221								5	0.0517176	1.3051	1.6079	1.39195	7.54806	4.47436	9.43957	3.48818	11.8169
6	97.1429	2.70635	101.722	0.72596	101.894	5.4178	97.628	2.57911	92.388	0.929395	90.5289	2.59362								6	98.9122	4.98247	92.7298	10.7586	84.3314	0.7792	87.9974	3.96309	95.2297	0.836325	98.6237	2.23712								6	-0.561902	0.75894	1.73175	2.05297	10.4571	3.5163	10.9199	3.01019	13.5174
7	98.0597	1.40665	102.476	0.508849	101.968	3.38596	97.2189	2.36983	92.3796	1.98311	85.8647	2.97168								7	98.5499	4.68639	92.7904	9.9977	82.0054	4.45859	86.0809	4.06071	94.867	0.59227	98.423	1.60334								7	0.949729	1.02923	1.65668	1.84388	12.1947	3.25421	13.4025	1.8399	13.3385
8	101.783	3.84964	101.116	0.90074	100.76	4.75907	96.118	2.68217	90.8781	1.62645	83.3801	2.34345								8	100.011	3.35693	92.6783	10.1096	84.7041	2.75734	84.4454	5.63853	94.1332	0.393055	98.3249	2.34705								8	-0.584283	1.85138	1.14724	2.25022	12.916	2.6752	13.7122	1.09365	12.6523
9	101.242	2.93332	102.433	0.921637	98.6474	1.7651	93.9247	1.96263	90.1906	2.28932	80.7893	4.56317								9	100.837	1.70603	92.1723	8.91874	84.24	2.87764	83.2934	6.37565	95.0122	1.41086	98.478	2.25565								9	-0.185551	1.54212	1.80697	2.71195	14.7069	2.10655	15.2628	1.20068	13.6369
10	104.376	7.42619	101.154	0.55045	98.9263	2.3658	94.7892	2.03609	88.2603	2.9724	80.3911	1.76184								10	100.604	1.70247	92.1768	9.39704	85.6138	3.95779	82.5688	6.88096	94.1868	1.72044	97.5316	1.42078								10	1.74632	1.22494	1.5992	3.29144	15.4036	1.50341	15.6272	0.659094	13.212
11	103.148	5.41622	100.5	1.39433	98.1002	3.75254	94.5898	2.36535	87.7033	3.27658	80.2733	0.467954								11	99.1333	3.66487	92.6087	8.81542	85.7208	4.28527	81.3787	7.27303	93.4821	1.56546	97.3067	1.01512								11	1.97456	1.57454	0.897604	4.11363	16.4235	1.39854	15.6787	0.880256	14.1483
12	105.51	8.80925	99.5993	3.03981	97.8882	3.38871	93.9589	2.57564	87.6757	1.69336	79.3817	2.88673								12	98.4671	4.86914	91.6342	9.59469	85.3313	3.41252	80.7514	7.57168	93.1257	1.64479	97.3432	1.92674								12	2.19978	1.52064	0.39696	4.82446	17.524	1.32936	15.8707	1.49481	14.5534
13	105.404	6.76886	99.3859	3.73024	98.4054	2.4362	94.2604	2.42607	88.0654	0.546209	80.2484	3.60879								13	101.931	2.14747	94.0979	8.09758	84.5402	4.52331	81.4138	6.95419	92.8823	1.47885	97.226	1.62365								13	0.670582	1.42753	-0.366329	4.38224	17.1507	1.16688	16.5018	0.722829	14.2644
14	104.176	6.78003	98.9094	2.77101	97.5341	3.71983	94.1512	2.49182	88.3057	0.387387	80.8561	3.46968								14	99.0916	4.57111	93.7613	8.02269	81.7746	5.15173	80.4647	6.1519	92.2327	1.05181	98.0482	1.59407								14	2.45901	0.443365	2.83263	3.1232	16.9427	0.988912	16.2826	0.689011	14.4233
15	102.175	5.78412	99.7014	2.26878	97.5741	3.59372	93.5493	2.62629	86.9528	0.538365	78.8342	1.22568								15	102.351	2.68744	94.3471	7.32032	81.7324	5.13849	79.9016	6.11147	91.8706	0.507013	97.2475	2.02625								15	3.05677	2.0995	2.12311	3.50662	17.9255	1.28358	15.5942	1.10654	14.3642
16	105.589	8.44646	99.1176	3.3084	98.1976	2.97643	93.2811	2.10228	86.7019	1.96052	79.8501	2.5535								16	102.716	2.26628	94.84	7.28114	86.5361	3.70123	80.0311	5.92576	91.3477	0.986027	96.4949	1.16966								16	3.71621	2.77967	2.14495	2.32955	17.513	1.06532	16.3257	1.09075	13.5462
17	103.809	6.87716	99.7642	1.67119	97.8381	3.6676	93.4186	2.33792	86.0869	1.27864	78.6913	0.24345								17	101.737	2.41977	94.9292	7.04146	85.3536	5.22361	79.4934	5.30364	91.5944	1.3889	98.3476	3.13881								17	1.9526	0.585018	1.98226	2.77638	18.3651	1.10601	17.4017	0.74184	15.306
18	103.586	5.80563	100.105	1.13415	98.5358	3.36502	92.8832	2.20332	85.853	2.34505	78.9843	0.113039								18	100.57	3.25971	95.9535	6.77505	80.4339	2.56796	79.2676	4.8369	90.7208	0.561536	96.6003	1.83668								18	3.93905	2.62209	2.2559	2.77594	18.5145	0.74673	15.9842	1.34285	14.4922
19	105.897	8.04775	99.9576	2.18445	98.837	3.85547	93.0232	2.15375	84.966	2.10233	78.099	0.225918								19	101.206	2.54462	95.3362	7.4492	86.2417	4.50344	77.0307	7.34013	91.3662	0.795797	97.5801	4.12762								19	3.56778	2.27171	2.27912	2.99487	19.3495	0.602852	16.6833	1.09754	14.6723
20	101.966	2.71559	100.921	1.47322	98.7243	3.43983	93.0191	2.80829	85.9369	2.47622	77.2833	2.22481								20	102.661	2.64344	96.1237	6.49841	86.344	3.47512	76.386	5.6231	91.0589	1.48241	96.5117	2.61392								20	2.90581	0.504028	1.14777	3.14005	18.9551	0.323966	16.8936	1.78418	14.5114
21	101.249	1.94652	100.513	1.51047	98.5636	3.8607	92.5032	1.79805	85.3526	2.79814	77.1388	1.31845								21	103.765	3.07689	95.8155	7.45216	82.0961	6.43291	77.6592	4.95984	90.485	0.143099	95.9992	2.11266								21	1.78393	0.467679	-0.25343	1.48598	19.2602	1.17525	16.3097	1.43055	14.2226
22	101.078	2.74727	99.886	1.34171	97.7464	3.59854	93.4362	2.32855	86.5038	2.29519	79.3792	0.517982								22	103.264	3.0146	96.6942	6.02501	82.3051	6.56964	77.3736	4.79516	90.3191	0.575377	96.506	2.71898								22	-0.323127	3.96563	1.44094	2.62276	19.6348	0.805526	17.1551	0.756732	14.4945
23	101.509	3.76887	100.208	0.525686	96.9286	3.9052	92.305	2.31676	85.1493	3.61808	81.0289	2.86399								23	104.652	4.05001	97.4259	4.8373	86.5364	3.76169	77.3996	3.92531	90.1176	1.5367	95.3154	2.13381								23	0.588006	3.17546	0.522015	3.27526	19.7182	0.473647	17.6365	1.30383	14.6114
24	101.816	3.31122	101.063	0.390793	97.0156	3.79352	92.9148	3.34011	85.8232	3.54178	80.591	1.44819								24	103.764	3.03834	97.8926	4.3738	85.9796	3.74463	78.9117	2.44227	89.1466	1.16495	95.9936	2.39423								24	2.15063	0.78297	0.842835	2.3112	19.4338	0.167583	17.6367	1.35765	15.1121
25	101.584	2.272	101.038	0.373467	98.2722	3.83627	92.8942	2.02849	86.0377	2.99534	79.8812	1.67534								25	102.989	2.79255	97.0122	5.32037	87.1897	4.16585	79.4894	2.93292	90.2088	0.684731	96.2274	2.47813								25	4.81249	3.04267	1.5296	2.73117	19.5467	0.387644	17.9128	1.61679	15.0646
26	98.1669	1.89475	100.746	0.886543	97.7892	3.54542	92.3572	2.26615	83.7804	3.40051	79.6618	1.91576								26	105.551	2.79918	96.8837	5.88691	86.834	3.8827	78.6181	3.2197	90.4214	0.396104	95.3932	2.24346								26	1.60034	1.53012	-0.834362	2.24618	19.4338	0.0734061	18.0019	1.81447	14.869
27	99.2023	1.77319	102.125	1.40703	99.0658	3.02673	92.1386	3.2707	85.647	2.98687	81.0621	2.36758								27	105.172	4.33745	96.1966	6.40529	87.0209	3.87301	80.1136	2.55364	90.0224	0.640332	94.9623	0.930405								27	1.35874	2.46848	-0.514995	4.09306	19.4084	0.704959	17.3	1.05614	15.2524
28	100.792	1.59618	100.425	0.108942	96.9637	3.51075	91.2656	2.16686	85.2758	2.27609	81.7837	2.55984								28	105.272	3.99515	97.2123	5.41498	83.3895	6.79462	75.7354	5.78613	91.1636	1.16461	94.1549	0.914344								28	2.81201	1.05684	1.15268	4.90312	19.8445	0.512344	17.5736	0.582859	14.862
29	101.64	2.05848	102.71	1.92986	96.6715	4.2585	91.3058	2.92796	84.4492	2.8353	80.6584	2.0748								29	104.008	3.09692	97.6361	4.35887	82.9767	7.37845	75.9667	1.9227	90.632	2.97857	94.6153	1.24345								29	4.22683	1.53097	-0.2883	4.78547	19.3831	1.31917	17.829	0.850341	14.9158
30	99.5301	0.493352	102.687	1.80044	97.0387	4.35626	90.6698	4.15483	85.1174	2.19762	81.5072	1.21273								30	102.979	2.69643	96.9037	6.20257	86.936	4.08069	77.9705	2.4665	89.9868	3.37779	95.269	2.03488								30	4.07597	1.5409	1.01581	6.82207	19.6287	0.610485	18.02	1.06646	14.2007
										The lowest mean:	77.1388	This value was used in Fig. 1d&1e calculation																		The lowest mean:	75.7354	This value was used in Fig. 1d&1e calculation
[truncated: 9 more columns]

## Sheet: Figure S3a+S3b+S3c
Figure S2a	Rhod2+CaCl2 GUV with Ionomycin A					Figure S2b	Rhod2+CaCl2 GUV with Ionomycin B					Figure S2c	Rhod2 GUV with Ionomycin C
GUV n=1	Time(min)	Area	Mean			GUV n=1	Time(min)	Area	Mean			GUV n=1		Time(min)	Area	Mean
	1	221.933	95.681				1	529.406	93.035					1	251.664	8.843
	2	221.933	95.548				2	529.406	93.441					2	251.664	9.674
	3	221.933	94.748				3	529.406	93.294					3	251.664	15.641
	4	221.933	94.273				4	529.406	92.597					4	251.664	21.335
	5	221.933	80.748				5	529.406	91.415					5	251.664	26.998
	6	221.933	74.849				6	529.406	84.376					6	251.664	32.791
	7	221.933	70.411				7	529.406	80.778					7	251.664	38.346
	8	221.933	60.134				8	529.406	77.57					8	251.664	43.814
	9	221.933	54.596				9	529.406	71.055					9	251.664	49.056
	10	221.933	60.627				10	529.406	61.128					10	251.664	54.032
	11	221.933	56.557				11	529.406	56.374					11	251.664	59.52
	12	221.933	50.982				12	529.406	51.015					12	251.664	64.827
	13	221.933	46.955				13	529.406	45.678					13	251.664	66.26
	14	221.933	40.935				14	529.406	40.851					14	251.664	67.592
	15	221.933	38.23				15	529.406	39.897					15	251.664	68.756
	16	221.933	33.103				16	529.406	30.897					16	251.664	70.86
	17	221.933	28.556				17	529.406	25.504					17	251.664	70.682
	18	221.933	23.288				18	529.406	16.095					18	251.664	71.696
	19	221.933	20.461				19	529.406	13.548					19	251.664	71.783
	20	221.933	16.785				20	529.406	11.535					20	251.664	71.309

## Sheet: Figure S4a+S4b+S4c+S4d
Figure S4a							Figure S4b																					Plate reader experiment
[Raw data]							[Raw data]																					Fig. S4c: EDTA Urease Urea
	Amplex Red fluorescence intensity							Amplex Red fluorescence intensity																				[Raw data]
Time (min)	apo-urease+urea	apo-urease+urease+NiCl2	urease+urea				Time (min)	apo-GaoA+CuCl2	apo-GaoA+Gal	apo-GaoA+Gal+CuCl2																		Group	apo-urease + urea			apo-urease + urea + 10 uM EDTA			apo-urease + urea + 30 uM EDTA			apo-urease + urea + 100 uM EDTA			apo-urease + urea + NiCl2			apo-urease + urea + NiCl2 + 10 uM EDTA			apo-urease + urea + NiCl2 + 30 uM EDTA
0	17960	22250	33271				0	486	2029	3390																		Time (min)	#1	#2	#3	#1	#2	#3	#1	#2	#3	#1	#2	#3	#1	#2	#3	#1	#2	#3	#1	#2	#3
1	20700	23958	38234				0.5	539	4463	12479																		0	6308	6007	3891	7049	6597	6749	9232	6010	4688	8524	10310	9269	12702	8097	10410	6094	6781	9330	10629	11800	9559
5	26600	32087	54816				2	571	5358	15878																		0.5002	6322	7022	4813	8183	7776	7892	9551	6904	5459	9226	11318	10687	13388	9935	12520	7449	7884	10201	12279	13330	10723
10	27219	41497	57355				4	583	6295	19216																		1.00038	7216	8219	5392	9336	8805	9335	10040	7464	6303	10002	12155	11700	15208	11219	14555	8906	9346	11145	13288	15082	11885
15	27672	44838	58299				6	609	7238	22608																		1.50047	8055	9129	6017	10481	10002	10710	10724	8481	6809	10977	13015	12831	16395	13160	17027	10346	11469	11910	14084	16475	12897
20	27639	46134	58076				8	627	8257	26010																		2.00052	8874	10010	6612	11561	11187	11627	11553	9294	7354	11849	13747	13668	17215	14921	19136	11565	12842	12817	15244	18106	14115
25	27537	47306	58213				10	630	9207	29264																		2.50065	9623	10924	7212	12278	12208	12456	12405	9928	7901	12587	14537	14553	18277	16444	21374	12998	14080	13850	16201	19399	15114
30	27489	47375	58086				12	659	10158	32406																		3.00082	10329	11634	7813	12986	13103	13281	13122	10643	8443	13185	15216	15306	18844	17693	22793	14197	15183	14638	16878	20770	15840
35	27449	47588	58013				14	675	11068	35385																		3.50098	10944	12352	8460	13796	13849	14016	13869	11363	8965	13836	15790	15917	19664	18726	24044	15220	16082	15422	17606	21705	16386
40	27352	47982	58042				16	680	11908	38161																		4.00107	11641	12913	8956	14343	14436	14652	14479	12000	9471	14450	16227	16443	20226	19916	25422	16339	17125	16394	18302	22723	17050
45	27301	48109	57903				18	704	12748	40667																		4.50127	12195	13415	9462	14833	14994	15195	14937	12588	9987	14804	16487	16763	20966	20858	26436	17465	18054	17211	19436	24129	18261
50	27216	48188	57871				20	710	13580	43154																		5.00142	12790	13949	10000	15221	15494	15578	15381	13183	10456	15289	16653	17035	21736	21987	27334	18508	18909	18262	19495	24447	18578
55	27164	48072	57648				22	720	14297	45371																		5.5016	13239	14433	10485	15539	15954	15878	15726	13656	10879	15626	16907	17184	22256	22854	28339	19407	19553	19065	20275	25493	19539
							24	733	15124	47498																		6.0019	13637	14795	10930	15777	16210	15999	15925	14108	11405	15950	16917	17267	22872	23704	28989	20226	20375	19917	20748	26537	20255
							26	747	15832	49401																		6.50197	14113	15157	11335	15904	16460	16183	16102	14533	11869	16015	16916	17342	23608	24583	30101	21408	21373	21271	21445	27373	21148
							28	762	16508	50981																		7.00212	14537	15427	11809	15940	16578	16062	16291	14878	12253	16070	16880	17230	24144	25226	30560	22189	22089	21941	21921	27771	21820
[Graph data]							30	790	17137	52745																		7.50237	14714	15662	12193	15986	16627	16169	16376	15171	12697	16182	16863	17139	24679	25947	31207	23003	22988	22973	22744	28673	22808
	Amplex Red fluorescence intensity						32	792	17724	53837																		8.00248	15012	15862	12563	15971	16735	16227	16374	15428	13042	16209	16815	17166	25423	26649	31703	23725	23827	23728	23078	29453	23525
Time (min)	apo-urease+urea	apo-urease+urease+NiCl2	urease+urea				34	807	18278	55412																		8.50275	15249	15965	13006	15892	16638	16097	16438	15660	13471	16179	16704	17063	25855	27262	31851	24679	24669	24402	23777	30616	24374
0	0	0	0				36	835	18845	56275																		9.00303	15417	16023	13309	15897	16570	15947	16379	15768	13840	16231	16580	16960	26412	27971	32545	25312	25262	25205	24437	30988	25188
1	2740	1708	4963				38	857	19360	57339																		9.50327	15406	16056	13711	15863	16656	15971	16317	16027	14175	16151	16508	16896	27067	28506	33271	26062	25940	25992	25053	31617	26110
5	8640	9837	21545				40	867	19872	58379																		10.0034	15439	16099	13961	15709	16473	15924	16183	15968	14366	16066	16483	16826	27498	28905	33455	26729	26736	26830	25407	32274	27026
10	9259	19247	24084				42	872	20267	59033																		10.5035	15525	16066	14338	15598	16504	15887	16143	16186	14663	15990	16324	16715	28205	29695	33939	27426	27454	27806	26119	33091	27891
15	9712	22588	25028				44	889	20704	59956																		11.0037	15493	16082	14505	15622	16403	15795	15987	16146	14877	15880	16266	16640	28496	30106	34262	27968	27938	28409	26833	33868	28664
20	9679	23884	24805				46	910	21047	60557																		11.5038	15560	15978	14764	15524	16314	15705	15992	16139	15064	15794	16204	16548	28948	30504	34493	28571	28801	29475	27399	34412	29486
25	9577	25056	24942				48	916	21392	61227																		12.004	15435	15890	14955	15446	16236	15667	15877	16131	15269	15706	16163	16531	29416	31084	34952	29097	29299	30162	27769	35401	30156
30	9529	25125	24815				50	929	21787	61621																		12.5043	15452	15846	15015	15341	16285	15486	15798	16043	15325	15575	16044	16417	29917	31531	35258	29719	29974	31238	28558	35549	30850
35	9489	25338	24742				52	944	22085	62139																		13.0043	15224	15697	15169	15195	16136	15387	15658	16001	15388	15569	15976	16349	30337	31923	35637	30179	30708	31847	29387	36134	31484
40	9392	25732	24771				54	956	22476	62697																		13.5045	15199	15759	15318	15158	16188	15412	15640	15962	15459	15434	15941	16282	30928	32457	35683	30977	31312	32548	30685	36940	32767
45	9341	25859	24632				56	969	22743	63136																		14.005	15218	15590	15279	15152	16041	15369	15548	15918	15496	15350	15808	16157	31608	33110	36221	31578	32237	33683	31399	36994	33327
50	9256	25938	24600				58	986	23023	63388																		14.5051	15131	15586	15219	14947	15933	15236	15467	15899	15544	15339	15703	16118	31855	33227	36466	32195	32508	33818	31778	37507	34553
55	9204	25822	24377				60	1004	23256	63455																		15.0051	14971	15438	15293	14930	15840	15177	15374	15775	15494	15238	15607	16096	32328	33825	36663	33002	33049	34461	32721	37969	35555
																												15.5052	14990	15403	15299	14884	15732	15098	15374	15723	15479	15046	15500	15919	32560	33900	36884	33413	33451	35375	32328	38535	36911
																												16.0055	14930	15328	15187	14723	15685	14966	15275	15628	15405	15018	15475	15841	33038	34454	37277	34224	33797	35819	33622	39074	37452
																												16.5058	14807	15247	15239	14734	15615	14864	15165	15577	15399	14975	15427	15837	33571	34814	37377	35209	34575	36292	34135	39207	37675
							[Graph data]																					17.0058	14763	15142	15079	14626	15570	14911	15052	15446	15333	14887	15400	15746	34108	35304	37681	35872	34850	36728	34981	39740	38411
								Amplex Red fluorescence intensity																				17.5062	14602	15120	15068	14644	15472	14889	15074	15455	15286	14891	15312	15689	34383	35446	38114	36154	35431	37215	35651	40099	39111
							Time (min)	apo-GaoA+CuCl2	apo-GaoA+Gal	apo-GaoA+Gal+CuCl2																		18.0064	14523	14998	15041	14535	15499	14779	14998	15433	15216	14813	15266	15688	34794	36092	38913	37041	36293	37830	36238	40527	39661
							0	0	0	0																		18.5065	14530	14944	15037	14449	15425	14720	14903	15383	15184	14745	15156	15560	35454	36096	38840	37270	36792	38504	37474	40835	39777
							0.5	53	2434	9089																		19.0066	14494	14922	14987	14450	15372	14749	14868	15378	15139	14760	15144	15582	36187	36654	39146	38241	37080	38314	37325	41036	40745
							2	85	3329	12488																		19.5068	14439	14844	14904	14388	15303	14640	14909	15216	15212	14727	15171	15536	36845	36741	39431	38483	37522	38613	37576	41113	40978
							4	97	4266	15826																		20.0069	14441	14840	14866	14407	15286	14698	14878	15249	15021	14660	15062	15478	37932	37236	39792	39219	37852	39867	38666	41281	41302
							6	123	5209	19218																		20.5069	14468	14821	14818	14349	15246	14630	14899	15175	15099	14736	15104	15451	38000	37441	39886	39521	37985	39478	39080	41901	41906
							8	141	6228	22620																		21.0071	14381	14786	14777	14332	15163	14631	14801	15146	14909	14632	15022	15456	38532	38003	40335	40449	38487	39696	39088	41846	41833
							10	144	7178	25874																		21.5073	14351	14715	14791	14330	15183	14603	14764	15108	14928	14631	15135	15419	39442	38048	40378	40643	38838	40855	39339	42063	42571
							12	173	8129	29016																		22.0075	14318	14713	14754	14308	15280	14514	14761	15084	15048	14589	15017	15413	40590	38123	40955	40980	39139	40775	39887	42419	42802
							14	189	9039	31995																		22.5077	14352	14728	14777	14265	15108	14566	14688	15044	15000	14596	15005	15373	41199	38362	41022	41410	39438	40978	40536	42325	42972
							16	194	9879	34771																		23.008	14246	14731	14631	14317	15153	14529	14748	15121	14870	14646	14937	15427	40884	38692	41221	41652	40049	41778	40822	42791	42893
							18	218	10719	37277																		23.5081	14278	14662	14729	14127	15101	14534	14747	15054	14908	14531	15017	15370	41542	39056	41653	42033	40496	41734	41353	42754	43407
							20	224	11551	39764																		24.0082	14296	14622	14685	14237	15167	14496	14705	15059	14849	14638	14972	15281	41224	39512	42147	42284	40612	41730	41233	42790	43743
							22	234	12268	41981																		24.5084	14354	14606	14580	14195	15164	14548	14671	15035	14904	14563	14955	15382	40733	39762	42681	42075	40716	42158	40877	42521	43396
							24	247	13095	44108																		25.0085	14256	14626	14695	14252	15115	14465	14662	14979	14835	14532	14860	15267	41801	39800	42972	42435	41605	42546	41502	43154	43697
							26	261	13803	46011																		25.5086	14265	14564	14660	14188	15047	14448	14607	14947	14877	14461	14897	15300	42088	40259	43282	42718	42044	42594	41722	43061	43740
							28	276	14479	47591																		26.0089	14260	14516	14581	14136	15077	14472	14692	14927	14769	14507	14828	15255	41625	40346	43109	42451	42299	42739	41579	43170	43590
							30	304	15108	49355																		26.5093	14201	14563	14567	14176	15089	14456	14632	14976	14769	14456	14867	15253	41459	40569	43467	42412	42709	43131	41403	43132	43843
							32	306	15695	50447																		27.0095	14269	14571	14620	14241	14980	14451	14585	14913	14719	14474	14809	15243	42330	41045	44055	42664	43030	43024	41581	42909	43839
							34	321	16249	52022																		27.5097	14282	14537	14564	14225	14906	14435	14651	14879	14710	14444	14876	15243	41495	41216	44162	42647	42974	42712	41445	43234	43866
							36	349	16816	52885																		28.0098	14217	14507	14450	14216	15002	14435	14633	14921	14766	14479	14789	15233	41301	41699	44249	42505	42970	42928	41885	43047	44092
							38	371	17331	53949																		28.5101	14253	14462	14486	14089	15013	14358	14642	14822	14699	14437	14805	15217	41035	42093	44405	42667	43164	42931	41833	42924	43558
							40	381	17843	54989																		29.0103	14223	14500	14493	14083	14970	14434	14522	14805	14712	14449	14835	15175	41526	42123	44572	42602	43306	43282	40833	42681	43666
							42	386	18238	55643																		29.5106	14155	14493	14484	14078	14987	14354	14539	14867	14718	14410	14851	15145	41054	42788	44410	42576	43132	42953	41426	42818	43499
							44	403	18675	56566																		30.0107	14216	14468	14455	14040	15030	14333	14526	14824	14670	14422	14739	15207	41076	43136	44574	42602	43128	42933	40654	42513	43560
							46	424	19018	57167																		30.5111	14179	14470	14423	14047	14990	14405	14567	14849	14665	14386	14834	15228	41604	42828	44861	42645	43463	43062	40655	42583	43251
							48	430	19363	57837																		31.0112	14214	14442	14486	14055	14923	14348	14621	14859	14714	14430	14819	15245	41262	43162	44997	42185	43552	43010	40712	42349	43356
							50	443	19758	58231																		31.5114	14081	14482	14459	14117	15007	14390	14531	14793	14669	14464	14716	15237	40528	43754	44739	42228	43762	42822	40870	42272	42897
							52	458	20056	58749																		32.0116	14252	14373	14414	14043	14981	14369	14544	14842	14658	14461	14726	15206	41314	43823	45084	42069	43835	43076	40903	42346	43210
							54	470	20447	59307																		32.5117	14098	14448	14444	14080	15014	14359	14435	14972	14732	14413	14721	15240	40948	44321	45427	41988	43661	43098	40682	42196	43184
							56	483	20714	59746																		33.0119	14187	14356	14436	14041	14930	14429	14433	14792	14673	14415	14729	15199	40650	44463	45236	41970	43477	42737	40396	41966	42648
							58	500	20994	59998																		33.5121	14068	14431	14389	14086	14914	14403	14488	14779	14637	14483	14796	15251	40738	44567	44974	41540	43431	43057	40223	41911	42635
							60	518	21227	60065																		34.0121	14105	14367	14422	14038	14926	14349	14452	14793	14639	14381	14694	15156	40410	44697	45039	41587	43355	42555	40414	41781	42535
																												34.5124	14134	14384	14343	14061	14971	14303	14500	14769	14690	14402	14698	15148	40370	44909	45137	41721	43496	42073	40133	41625	42239
																												35.0126	14181	14416	14397	14008	14937	14305	14538	14780	14639	14408	14714	15139	40004	44909	44643	41126	43325	42198	40049	41312	42115
																												35.5127	14122	14347	14470	14043	14929	14314	14551	14822	14610	14441	14730	15172	40200	44559	45108	41259	43643	42536	40106	41169	42022
																												36.0128	14085	14300	14346	14056	14937	14336	14473	14787	14648	14352	14693	15146	40145	45053	44950	41200	43729	42027	39745	41163	41722
																												36.513	14116	14356	14402	14063	14899	14314	14494	14726	14594	14366	14669	15126	40067	45213	44672	40832	43065	41817	39066	40727	41725
																												37.0133	14098	14322	14347	14089	14935	14356	14513	14800	14632	14389	14699	15151	40330	45034	44620	40786	43147	41753	39693	40854	41571
																												37.5133	14141	14395	14396	14002	14901	14280	14452	14844	14689	14396	14712	15132	39817	45077	44515	40607	42918	41271	39231	40819	41165
																												38.0135	14146	14387	14402	14055	14954	14335	14463	14787	14531	14373	14844	15086	40241	45394	44589	40757	42829	41321	39921	40717	41359
																												38.5136	14131	14275	14338	14047	14902	14236	14526	14732	14664	14381	14637	15118	39929	44970	44360	40236	42543	40941	39738	40232	41000
																												39.0138	14171	14356	14351	14052	14905	14360	14510	14814	14602	14397	14685	15119	39572	45418	44122	40760	42723	40650	39957	40396	40690
																												39.5139	14101	14360	14288	13988	14953	14326	14442	14766	14590	14432	14688	15136	39698	44887	43958	40389	42400	41165	39800	40638	40858
																												40.0145	14177	14379	14352	14062	14875	14318	14566	14744	14555	14383	14690	15135	39513	45252	44087	40197	42262	40777	39383	40053	40528
																												40.5144	14178	14380	14349	14063	14876	14315	14586	14742	14559	14419	14691	15131	39478	45156	43456	40028	42137	40475	39271	40085	40579
																												41.0144	14187	14403	14310	14077	14886	14288	14589	14754	14549	14408	14688	15122	39237	44883	43798	39852	41804	40552	38940	40285	40166
																												41.5145	14148	14369	14327	14064	14869	14287	14588	14756	14543	14388	14661	15123	38814	45222	43415	39812	41948	40766	39469	39901	39616
																												42.0147	14208	14392	14325	14053	14873	14354	14588	14757	14568	14377	14671	15142	39413	45259	43129	39657	41784	39861	38731	40123	39926
																												42.5148	14203	14387	14325	14090	14890	14328	14581	14723	14565	14386	14684	15136	38983	44825	42816	39413	41381	39830	39018	39881	39928
																												43.0149	14195	14393	14321	14046	14870	14297	14601	14745	14555	14397	14696	15139	38284	44859	43199	39264	41583	39348	38235	39992	39732
																												43.515	14203	14391	14330	14056	14900	14323	14570	14760	14565	14390	14703	15139	38350	44654	43179	39243	41561	39746	38566	39683	39541
																												44.015	14212	14356	14318	14042	14894	14290	14587	14738	14525	14384	14690	15122	38786	44552	43055	39266	41190	39546	38769	39565	39437
																												44.5151	14185	14373	14334	14055	14884	14281	14576	14731	14522	14403	14676	15128	38361	44577	42978	39198	41038	39051	38282	39588	39434
																												45.0153	14164	14381	14338	14037	14874	14286	14593	14721	14535	14403	14673	15130	38035	44507	42563	39039	41011	39307	38793	39726	39119
																												45.5155	14172	14367	14347	14046	14882	14289	14599	14734	14538	14378	14684	15131	38833	44721	42623	39090	40967	39557	38650	39484	39019
																												46.0157	14139	14392	14319	14044	14886	14330	14576	14713	14510	14366	14685	15121	38275	44526	42162	39034	41204	39439	38246	38957	38933
																												46.5159	14184	14368	14290	14033	14886	14278	14616	14719	14524	14391	14676	15140	37814	44358	42198	39104	40858	39387	38139	39177	38902
																												47.0161	14138	14392	14300	14065	14865	14285	14571	14708	14530	14378	14656	15109	37572	43968	42071	38878	40858	38972	38293	39002	38965
																												47.5164	14163	14375	14297	14038	14848	14294	14559	14717	14545	14366	14646	15108	38357	44098	42318	38747	40297	38854	38121	38931	38867
																												48.0165	14162	14349	14337	14032	14860	14287	14539	14726	14515	14376	14625	15135	37860	43863	41769	38631	40356	38733	38172	38836	38660
																												48.5168	14158	14369	14276	14022	14869	14264	14572	14721	14503	14369	14671	15122	37654	43810	41683	38945	40324	39242	37942	38846	38635
																												49.0168	14143	14341	14308	14001	14869	14267	14563	14730	14526	14362	14652	15102	38410	43756	41789	38416	40289	39119	38001	38889	38310
																												49.5176	14139	14365	14283	14058	14859	14282	14568	14722	14482	14348	14662	15120	37348	43440	41737	37985	40330	38776	38218	38601	38666
																												50.0178	14176	14396	14288	14017	14861	14298	14552	14735	14507	14340	14653	15124	37020	43378	41429	37814	40110	38872	37925	38213	38511
																												50.518	14167	14354	14321	14011	14883	14286	14553	14699	14514	14350	14668	15120	38089	43362	41386	37931	39887	37916	37874	38042	38315
																												51.0182	14147	14368	14285	14005	14863	14279	14558	14727	14492	14331	14647	15099	37863	43098	41259	38339	39845	37742	37918	38128	38786
																												51.5186	14148	14355	14308	14010	14854	14263	14551	14711	14509	14333	14635	15113	37284	42885	41125	37447	40027	38530	37608	37842	38315
																												52.0189	14151	14365	14279	14034	14850	14255	14545	14743	14472	14330	14663	15107	37448	42870	41314	37878	39632	38090	37612	37846	38411
																												52.519	14134	14386	14299	14031	14901	14268	14533	14698	14498	14332	14661	15116	37142	42720	40739	37689	39819	38181	37828	37728	38354
																												53.0191	14136	14354	14281	14009	14861	14274	14517	14709	14501	14342	14645	15114	37412	42373	40688	37372	39379	38260	37293	37827	38218
																												53.5191	14107	14359	14275	13991	14876	14249	14541	14702	14510	14314	14636	15102	37549	42256	40870	37871	39100	38331	37290	37737	38048
																												54.0194	14114	14351	14268	14007	14863	14284	14508	14683	14470	14328	14619	15090	37245	42344	40657	37726	39195	38148	37442	37748	38207
																												54.5198	14100	14312	14245	14008	14837	14249	14529	14691	14499	14288	14627	15079	37538	42350	40728	37256	39133	37855	37413	37240	38050
																												55.0199	14105	14327	14291	14001	14816	14256	14541	14698	14484	14293	14650	15092	37234	41935	40365	37157	39329	37754	37305	37392	38046
																												55.52	14108	14335	14256	13989	14830	14245	14528	14696	14461	14295	14609	15113	36873	41938	40342	37295	38772	38310	37022	37397	37216
																												56.0202	14124	14346	14252	14013	14845	14252	14520	14689	14464	14290	14586	15103	37231	41846	40501	37151	39043	37741	36660	37232	37177
																												56.5204	14132	14331	14235	13993	14815	14255	14506	14692	14466	14302	14599	15070	36446	41655	40223	36983	38591	37788	37394	37083	37157
																												57.0206	14092	14299	14246	13976	14805	14250	14503	14688	14472	14287	14597	15078	37029	41515	40127	36923	38307	38009	37009	37291	37634
																												57.521	14114	14324	14254	13998	14844	14254	14523	14686	14479	14288	14601	15064	36262	41491	40190	37397	38667	37398	36856	37013	37608
																												58.0211	14106	14329	14272	13974	14812	14249	14504	14691	14483	14272	14598	15075	36794	41381	40011	36878	38203	38111	36431	36890	36889
																												58.5211	14112	14306	14253	13967	14845	14221	14516	14645	14484	14274	14590	15048	35839	41544	39862	36880	38173	37694	36851	36913	36761
																												59.0213	14065	14311	14243	13985	14815	14234	14519	14663	14428	14272	14587	15071	36615	41249	39704	36755	38206	37791	36844	37181	37009
																												59.5216	14072	14310	14254	13969	14828	14267	14504	14683	14459	14256	14583	15073	36303	41184	39530	37148	37900	37762	36524	37039	37183
[truncated: 34 more columns]

## Sheet: Figure S5
Figure S5		urease sensor fluorescence intensity at 520 nm (ex: 488 nm)
	pH	#1	#2	#3	#4	Ave.	SD
	7.4	32069	30692	31605	31027	31348.2	528.977
	8	39416	39352	42136	35320	39056	2432.14
	8.5	42077	43669	42146	43865	42939.2	831.004
	9	47235	42253	44443	45469	44850	1801.49
	9.5	44218	46528	45318	46300	45591	913.825

## Sheet: Figure S6a+S6b+S6c
				Figure S6a	Before	After		Figure S6b	Before	After		Figure S6c	Before	After
				N=10	19.286	39.11		N=10	28.988	225.833		N=8	895.561	155.432
					15.256	35.635			35.195	239.671			905.471	154.389
					18.092	34.001			27.231	238.938			615.47	136.134
					16.726	34.816			29.988	219.833			747.688	277.482
					18.861	37.595			33.195	195.825			426.133	257.01
					16.235	35.968			28.231	215.356			144.218	101.709
					15.875	31.432			24.281	201.107			732.302	135.611
					16.986	35.717			27.211	208.262			400.315	94.406
					17.881	32.513			25.291	210.596
					16.19	34.377			26.301	231.022

## Sheet: Figure S8b
	[Raw data]						Figure S8b	[Graph data]
		Luminescence							Luminescence
	Time (min)	apo-GaoA+Gal+CuCl2	apo-GaoA+Gal	apo-GaoA+CuCl2	Gal+CuCl2			Time (min)	apo-GaoA+Gal+CuCl2	apo-GaoA+Gal	apo-GaoA+CuCl2	Gal+CuCl2
	0	260	242	301	297			0	0	0	0	0
	1	31252	27168	1162	1166			1	30992	26926	861	869
	2	47947	34875	943	662			2	47687	34633	642	365
	3	51650	36372	680	364			3	51390	36130	379	67
	4	52733	36317	469	218			4	52473	36075	168	-79
	5	52598	35398	271	173			5	52338	35156	-30	-124
	6	52419	34921	189	139			6	52159	34679	-112	-158
	7	52156	34290	125	159			7	51896	34048	-176	-138
	8	50803	33623	108	108			8	50543	33381	-193	-189
	9	50545	33174	96	107			9	50285	32932	-205	-190
	10	48995	32105	95	92			10	48735	31863	-206	-205
	11	47993	31582	97	106			11	47733	31340	-204	-191
	12	47675	30878	95	111			12	47415	30636	-206	-186
	13	46811	30661	92	111			13	46551	30419	-209	-186
	14	46129	29809	74	97			14	45869	29567	-227	-200
	15	45073	29371	90	106			15	44813	29129	-211	-191
	16	44510	28734	88	82			16	44250	28492	-213	-215
	17	43784	28406	75	91			17	43524	28164	-226	-206
	18	42975	27700	74	97			18	42715	27458	-227	-200
	19	41851	27002	74	88			19	41591	26760	-227	-209
	20	41936	26696	74	108			20	41676	26454	-227	-189
	21	41113	25684	56	98			21	40853	25442	-245	-199
	22	40471	25620	49	90			22	40211	25378	-252	-207
	23	40648	25180	80	100			23	40388	24938	-221	-197
	24	39923	24502	73	74			24	39663	24260	-228	-223
	25	38802	24171	58	67			25	38542	23929	-243	-230
	26	38260	23134	52	87			26	38000	22892	-249	-210
	27	38676	22502	59	85			27	38416	22260	-242	-212
	28	37642	22107	59	62			28	37382	21865	-242	-235
	29	36952	21930	68	76			29	36692	21688	-233	-221
	30	36354	21578	60	104			30	36094	21336	-241	-193
	31	36130	21181	74	75			31	35870	20939	-227	-222
	32	35397	20717	93	78			32	35137	20475	-208	-219
	33	35088	20542	71	81			33	34828	20300	-230	-216
	34	34755	19957	55	96			34	34495	19715	-246	-201
	35	34203	19259	71	93			35	33943	19017	-230	-204
	36	33846	19290	52	69			36	33586	19048	-249	-228
	37	33253	18682	74	78			37	32993	18440	-227	-219
	38	33141	18382	68	65			38	32881	18140	-233	-232
	39	32085	17900	56	63			39	31825	17658	-245	-234
	40	31938	17364	51	78			40	31678	17122	-250	-219
	41	31449	16944	66	79			41	31189	16702	-235	-218
	42	31032	16792	45	72			42	30772	16550	-256	-225
	43	30406	16337	73	57			43	30146	16095	-228	-240
	44	30191	16199	46	79			44	29931	15957	-255	-218
	45	29761	15522	48	83			45	29501	15280	-253	-214
	46	29342	15452	67	68			46	29082	15210	-234	-229
	47	29138	14824	74	53			47	28878	14582	-227	-244

## Sheet: Figure S9b+S9d+S9f
Figure S9																															apo-PLA2 add CaCl2 first
apo-urease add ionophore A first															apo-GaoA add ionophore B first																[Raw data]
[Raw data]															[Raw data]																add CaCl2 20 min
add ionophore A 20 min															add ionophore B 20 min																Time (min)	GUV1	GUV2	GUV3	GUV4	GUV5	GUV6	Ave.	SD
Time (min)	GUV1	GUV2	GUV3	GUV4	GUV5	GUV6	GUV7	GUV 8	GUV 9	GUV 10	Ave.	SD			Time (min)	GUV1	GUV2	GUV3	GUV4	GUV5	GUV6	GUV7	GUV 8	GUV 9	GUV 10	Ave.	SD				0	985.273	943.025	630.856	811.583	741.169	393.143	750.841	199.173
0	14.681	14.482	12.596	15.241	17.99	11.515	14.632	11.549	13.644	13.802	14.0132	1.81311			0	2.005	2.147	1.487	1.694	2.501	2.371	2.685	3.081	1.559	2.192	2.1722	0.483703				2.33	985.273	943.025	630.856	811.583	741.169	393.143	750.841	199.173
2.33	14.715	14.122	12.688	15.122	18	11.431	16.447	11.647	13.716	14.01	14.1898	1.93264			2.33	2.083	2.067	9.25	1.975	1.98	1.536	1.429	1.911	3.373	9.379	3.4983	2.94974				5.6	985.273	943.025	630.856	811.583	741.169	393.143	750.841	199.173
5.6	14.466	13.907	12.473	15.508	19.29	11.773	13.648	11.866	13.358	14.075	14.0364	2.07021			5.6	1.959	1.95	1.731	1.388	1.674	2.375	2.125	2.133	1.043	12.931	2.9309	3.35363				7.4	985.273	943.025	630.856	811.583	741.169	393.143	750.841	199.173
7.4	14.706	13.913	12.798	15.377	20.274	11.673	9.593	11.616	13.582	13.888	13.742	2.7065			7.4	2.388	2.157	1.047	12.144	1.742	1.988	1.383	1.557	2.227	2.171	2.8804	3.1138				10.14	985.273	943.025	630.856	811.583	741.169	393.143	750.841	199.173
10.14	14.704	14.271	12.228	15.107	20.543	11.95	7.741	11.903	13.582	14.531	13.656	3.07886			10.14	1.915	2.141	1.386	1.411	11.308	1.779	2.099	3.051	2.075	2.115	2.928	2.82772				12.47	985.273	943.025	630.856	811.583	741.169	393.143	750.841	199.173
12.47	14.775	14.096	12.175	15.443	20.914	12.032	7.688	11.974	13.752	14.775	13.7624	3.18971			12.47	2.14	1.993	12.089	1.548	1.747	1.652	2.212	2.156	1.955	1.693	2.9185	3.06474				15.2	985.273	943.025	630.856	811.583	741.169	393.143	750.841	199.173
15.2	15.215	14.037	12.687	15.948	23.675	12.472	7.162	12.663	14.009	16.162	14.403	3.93107			15.2	1.371	1.458	1.656	3.285	2.05	2.209	1.506	2.223	2.202	2.078	2.0038	0.533447				17.54	985.273	943.025	630.856	811.583	741.169	393.143	750.841	199.173
17.54	15.392	14.292	13.323	15.777	23.185	12.12	6.363	12.308	14.162	16.18	14.3102	3.98172			17.54	1.659	1.376	2.267	1.728	2.237	1.465	2.033	6.451	7.577	10.125	3.6918	2.98835				20.27	985.273	943.025	630.856	811.583	741.169	393.143	750.841	199.173
20.27	15.392	14.292	13.323	15.777	23.185	12.12	6.363	12.308	14.162	16.18	14.3102	3.98172			20.27	1.389	1.614	1.57	9.7	2.619	1.483	2.38	1.114	5.461	7.698	3.5028	2.88858				add ionophore C 30 min
add NiCl2 30 min															add CuCl2 30 min																Time (min)	GUV1	GUV2	GUV3	GUV4	GUV5	GUV6	Ave.	SD
Time (min)	GUV1	GUV2	GUV3	GUV4	GUV5	GUV6	GUV7	GUV 8	GUV 9	GUV 10	Ave.	SD			Time (min)	GUV1	GUV2	GUV3	GUV4	GUV5	GUV6	GUV7	GUV 8	GUV 9	GUV 10	Ave.	SD				22.8	985.273	943.025	630.856	811.583	741.169	393.143	750.841	199.173
0	16.49	15.907	12.648	15.025	17.978	14.785	13.356	14.29	15.896	14.393	15.0768	1.47679			0	4.896	5.589	5.555	10.134	4.78	5.577	4.914	5.664	6.969	5.994	6.0072	1.50246				25.13	985.273	943.025	630.856	811.583	741.169	393.143	750.841	199.173
2.33	16.714	16.392	12.619	16.27	18.122	16.467	13.435	16.219	17.665	14.609	15.8512	1.67336			2.33	6.782	8.176	7.867	6.697	7.962	11.9	8.483	9.146	7.929	6.989	8.1931	1.43674				28.4	985.273	943.025	630.856	811.583	741.169	393.143	750.841	199.173
5.6	17.746	17.109	13.754	18.138	19.139	18.711	14.954	17.034	19.877	14.973	17.1435	1.90447			5.6	8.592	10.387	9.888	8.747	12.442	8.906	9.817	10.557	11.179	9.669	10.0184	1.12761				30	985.273	943.025	630.856	811.583	741.169	393.143	750.841	199.173
7.4	19.203	17.273	14.349	20.614	21.128	21.158	16.579	19.759	23.571	16.424	19.0058	2.65354			7.4	9.979	12.045	11.625	14.833	10.202	12.017	10.343	12.58	10.772	11.471	11.5867	1.36557				31	975.624	943.025	630.856	811.583	741.169	393.143	749.233	197.304
10.14	21.035	19.752	16.106	25.177	30.577	27.612	20.898	22.932	24.778	32.15	24.1017	4.73844			10.14	11.525	13.567	13.073	15.456	11.523	13.206	11.597	13.782	12.341	13.039	12.9109	1.17024				32	975.624	943.025	630.856	811.583	741.169	393.143	749.233	197.304
12.47	28.729	24.76	19.892	32.263	35.116	29.343	26.588	23.478	25.862	33.393	27.9424	4.51052			12.47	12.223	14.794	14.032	12.474	14.44	16.108	13.643	12.775	14.806	12.55	13.7845	1.21124				33	975.624	943.025	630.856	811.583	741.169	393.143	749.233	197.304
15.2	30.256	33.943	28.188	33.036	1.13	30.193	28.005	24.043	28.427	34.403	27.1624	9.17842			15.2	12.946	15.889	15.074	17.481	13.227	15.303	16.875	15.786	13.218	14.797	15.0596	1.47377				34	975.624	943.025	630.856	474.64	741.169	393.143	693.076	218.39
17.54	32.905	37.642	36.929	34.361	1.129	32.235	30.139	25.512	28.861	36.235	29.5948	10.1543			17.54	13.684	16.376	15.634	16.455	13.78	13.742	16.498	15.299	14.695	16.621	15.2784	1.16164				35	975.624	943.025	630.856	270.701	741.169	393.143	659.086	261.381
20.27	33.142	36.712	31.602	27.057	38.921	33.755	30.938	34.741	29.554	26.623	32.3045	3.76414			20.27	17.431	16.859	17.27	20.958	17.436	16.674	16.589	17.015	17.93	17.085	17.5247	1.20536				36	905.471	943.025	630.856		741.169	393.143	722.733	199.666
23.01	34.201	37.601	32.111	27.758	39.622	34.216	32.012	35.354	29.746	26.944	32.9565	3.87262			23.01	18.467	16.229	18.153	16.274	17.353	16.819	17.525	17.637	25.391	23.905	18.7753	3.03336				37	886.172	943.025	630.856		741.169	393.143	718.873	196.254
25.94	38.336	35.595	39.188	29.684	33.818	36.176	35.453	33.657	40.009	31.076	35.2992	3.18848			25.94	18.441	17.674	35.319	23.857	21.064	17.071	17.343	28.496	17.017	16.756	21.3038	5.90563				38	886.172	943.025	630.856		740.778	393.143	718.795	196.245
28.08	38.702	35.663	39.113	29.737	35.33	36.59	35.734	33.818	34.573	31.285	35.0545	2.78005			28.08	36.5	28.214	28.779	25.332	24.065	27.986	21.988	23.156	21.569	18.757	25.6346	4.75346				39	886.172	943.025	630.856		150.216	393.143	600.682	298.532
																															40	905.992	943.025	630.856			393.143	718.254	223.105
[Graph data]															[Graph data]																41	905.992	943.025	639.463			393.143	720.406	222.292
Time (min)	Ave.	SD													Time (min)	Ave.	SD														42	915.642	943.025	623.685			393.143	718.874	225.9
0	14.0132	1.81311													0	2.1722	0.483703														43	915.642	943.025	606.342			87.495	638.126	344.305
2.33	14.1898	1.93264													2.33	3.4983	2.94974														44	915.642	943.025	606.342				821.67	152.669
5.6	14.0364	2.07021													5.6	2.9309	3.35363														45	155.563	943.025	611.167				569.918	322.8
7.4	13.742	2.7065													7.4	2.8804	3.1138														46		934.419	611.167				772.793	161.626
10.14	13.656	3.07886													10.14	2.928	2.82772														47		189.726	615.47				402.598	212.872
12.47	13.7624	3.18971													12.47	2.9185	3.06474														48			615.47				615.47
15.2	14.403	3.93107													15.2	2.0038	0.533447														49			615.47				615.47
17.54	14.3102	3.98172													17.54	3.6918	2.98835														50			615.47				615.47
20.27	14.3102	3.98172													20.27	3.5028	2.88858														51			607.124				607.124
22.8	15.0768	1.47679													22.8	6.0072	1.50246														52			92.581				92.581
25.13	15.8512	1.67336													25.13	8.1931	1.43674														53
28.4	17.1435	1.90447													28.4	10.0184	1.12761														54
30.2	19.0058	2.65354													30.2	11.5867	1.36557														55
32.94	24.1017	4.73844													32.94	12.9109	1.17024														56
35.27	27.9424	4.51052													35.27	13.7845	1.21124														57
38	27.1624	9.17842													38	15.0596	1.47377														58
40.34	29.5948	10.1543													40.34	15.2784	1.16164														59
43.07	32.3045	3.76414													43.07	17.5247	1.20536
45.81	32.9565	3.87262													45.81	18.7753	3.03336
48.74	35.2992	3.18848													48.74	21.3038	5.90563
50.88	35.0545	2.78005													50.88	25.6346	4.75346														[Graph data]
																															Time (min)	Ave.	SD
																															Time	750.841	199.173
																															0	750.841	199.173
																															2.33	750.841	199.173
																															5.6	750.841	199.173
																															7.4	750.841	199.173
																															10.14	750.841	199.173
																															12.47	750.841	199.173
																															15.2	750.841	199.173
																															17.54	750.841	199.173
																															20.27	750.841	199.173
																															22.8	750.841	199.173
																															25.13	750.841	199.173
																															28.4	750.841	199.173
																															30	749.233	197.304
																															31	749.233	197.304
																															32	749.233	197.304
																															33	693.076	218.39
																															34	659.086	261.381
																															35	722.733	199.666
																															36	718.873	196.254
																															37	718.795	196.245
																															38	600.682	298.532
																															39	718.254	223.105
																															40	720.406	222.292
																															41	718.874	225.9
																															42	638.126	344.305
																															43	821.67	152.669
																															44	569.918	322.8
																															45	772.793	161.626
																															46	402.598	212.872
																															47	615.47
																															48	615.47
																															49	615.47
																															50	607.124
																															51	92.581
																															52
																															53
																															54
																															55
																															56
																															57
																															58
																															59

## Sheet: Figure S12d
	Time (min)	mean intenisity
ionophore A	0 min	48.669
	40 min	19.197
ionophore B	0 min	53.749
	40 min	25.817
ionophore C	0 min	13.708
	40 min	37.277

## Sheet: Figure S13s+S13b+S13c
Figure S10a
Only A	n=7			B then A	n=10			C then A	n=10			B, C, then A	n=10			C, B, then A	n=10
No.	Initial	+Ionophore A		No.	Initial	+Ionophore A		No.	Initial	+Ionophore A		No.	Initial	+Ionophore A		No.	Initial	+Ionophore A
1	60.438	8.506		1	70.736	33.483		1	64.018	49.8105		1	56.873	51.762		1	58.294	61.231
2	67.388	16.491		2	50.633	44.036		2	59.933	25.3225		2	53.236	48.031		2	63.329	49.075
3	64.094	5.134		3	59.484	55.581		3	59.6885	57.807		3	37.268	42.548		3	60.223	53.948
4	70.452	45.081		4	43.204	35.405		4	75.3605	66.9275		4	67.106	58.562		4	55.799	50.611
5	50.377	3.258		5	43.567	42.883		5	62.5465	58.8155		5	68.094	60.2		5	58.405	51.493
6	40.49	42.5		6	57.899	50.14		6	65.171	57.707		6	46.594	44.194		6	62.661	56.672
7	66.073	6.979		7	70.764	50.48		7	67.9055	35.73		7	54.12	50.379		7	51.964	58.579
				8	64.375	61.473		8	65.9375	16.138		8	65.831	54.316		8	66.625	46.154
				9	58.63	41.5		9	67.198	51.5165		9	28.839	32.438		9	61.096	58.915
				10	54.768	34.687		10	57.5835	57.5285		10	61.733	18.575		10	65.329	62.892
Ave.	59.9017	18.2784		Ave.	57.406	44.9668		Ave.	64.5342	47.7303		Ave.	53.9694	46.1005		Ave.	60.3725	54.957
SD	9.93432	16.6039		SD	9.25634	8.87964		SD	4.85002	15.6568		SD	12.4375	11.9843		SD	4.21895	5.27304
Figure S10b
Only B	n=10			A then B	n=10			C then B	n=10			A, C, then B	n=10			C, A, then B	n=10
No.	Initial	+Ionophore B		No.	Initial	+Ionophore B		No.	Initial	+Ionophore B		No.	Initial	+Ionophore B		No.	Initial	+Ionophore B
1	88.676	5.055		1	52.646	51.921		1	64.06	60.047		1	65.717	22.81		1	96.257	71.478
2	92.837	14.609		2	46.47	46.049		2	62.995	60.103		2	68.204	63.222		2	85.064	78.885
3	93.577	4.474		3	54.345	44.667		3	61.525	55.363		3	58.558	64.518		3	96.123	64.029
4	101.936	3.151		4	51.57	36.855		4	42.305	39.075		4	65.552	4.836		4	102.39	47.413
5	95.83	17.148		5	69.21	56.475		5	41.516	47.65		5	65.001	55.567		5	93.545	73.363
6	97.356	3.814		6	48.338	47.852		6	34.567	16.71		6	69.674	60.828		6	101.99	82.009
7	98.025	3.596		7	60.567	54.762		7	58.894	42.757		7	50.386	22.918		7	94.674	75.901
8	98.753	9.449		8	44.027	37.003		8	61.814	59.985		8	68.679	46.672		8	94.285	80.837
9	103.877	17.719		9	56.506	48.161		9	44.833	48.858		9	66.874	49.475		9	92.564	71.314
10	99.378	4.311		10	52.881	47.852		10	54.56	48.293		10	62.342	64.582		10	99.89	80.231
Ave.	97.0245	8.3326		Ave.	53.656	47.1597		Ave.	52.7069	47.8841		Ave.	64.0987	45.5428		Ave.	95.6782	72.546
SD	4.25749	5.63881		SD	6.90576	6.21284		SD	10.3036	12.5558		SD	5.51351	20.1784		SD	4.8272	9.88089
Figure S10c
Only C	n=７			A then C	n=10			B then C	n=10			A, B, then C	n=10			B, A, then C	n=10
No.	Initial	+Ionophore C		No.	Initial	+Ionophore C		No.	Initial	+Ionophore C		No.	Initial	+Ionophore C		No.	Initial	+Ionophore C
1	0.588	58.73		1	18.07	20.138		1	0.375	22.927		1	1.422	25.274		1	2.849	8.988
2	0.948	35.477		2	2.033	1.168		2	0.219	4.348		2	1.09	18.266		2	1.948	37.275
3	1.096	56.687		3	1.51	0.113		3	0.302	17.991		3	1.308	5.209		3	2.063	51.405
4	1.907	59.406		4	0.143	0.159		4	0.547	46.329		4	1.167	22.079		4	2.117	3.167
5	0.779	64.902		5	11.947	23.185		5	0.198	28.372		5	0.876	14.883		5	2.769	12.66
6	0.725	65.564		6	0.48	26.117		6	0.281	60.579		6	0.859	1.685		6	6.149	12.426
7	0.683	70.221		7	0.2	0.714		7	0.229	33.841		7	1.016	1.887		7	2.082	37.405
				8	0.137	0.547		8	0.328	21.488		8	1.567	31.435		8	3.366	43.777
				9	1.068	0.292		9	0.24	19.43		9	37.029	26.713		9	10.076	44.108
				10	0.109	0.406		10	0.438	71.073		10	0.689	1.929		10	6.849	27.151
Ave.	0.960857	58.7124		Ave.	3.5697	7.2839		Ave.	0.3157	32.6378		Ave.	4.7023	14.936		Ave.	4.0268	27.8362
SD	0.417226	10.4346		SD	5.91357	10.4742		SD	0.104866	19.6799		SD	10.7786	10.9067		SD	2.60911	16.3924

[truncated: 5 more sheets: Figure S15a-f, Figure S24, Figure S25, Figure S26, Figure S27]
