# Supplementary material for: Adaptive metal ion transport and metalloregulation-driven differentiation in pluripotent synthetic cells
Source: Nat Chem. 2024 Dec 23;17(1):54–65. doi: 10.1038/s41557-024-01682-y (PMC11703756; doi:10.1038/s41557-024-01682-y)
Supplement: Supplementary file 6 — Statistical source data. [file 41557_2024_1682_MOESM6_ESM.xlsx]

## Sheet: Figrue 1c
Figure 1c
[Raw data]	metal ions outside GUV: NiCl2, GUV n=50											[Raw data]	metal ions outside GUV: CuCl2, GUV n=50											[Raw data]	metal ions outside GUV: CaCl2, GUV n=50
Transport efficiency	Initial	Final	ionophore A Transport Value %	Initial	Final	ionophore B Transport Value %	Initial	Final	ionophore C Transport Value %			Transport efficiency	Initial	Final	ionophore A Transport Value %	Initial	Final	ionophore B Transport Value %	Initial	Final	ionophore C Transport Value %			Transport efficiency	Initial	Final	final-initial	Ca ionophore A Transport Value %	Initial	Final	final-initial	Ca ionophore B Transport Value %	Initial	Final	ave. (final-initial)	Ca ionophore C Transport Value %
Number	Mean	Mean	(Initial-Final)/Initial*100	Mean	Mean	(Initial-Final)/Initial*100	Mean	Mean	(Initial-Final)/Initial*100			Number	Mean	Mean	(Initial-Final)/Initial*100	Mean	Mean	(Initial-Final)/Initial*100	Mean	Mean	(Initial-Final)/Initial*100			Number	Mean	Mean		(Final-Initial)/13.42722*100%	Mean	Mean		(Final-Initial)/13.42722*100%	Mean	Mean	set as 100%	(Final-Initial)/*13.42722*100%
1	55.288	11.089	79.9432	45.632	46.661	-2.255	42.829	32.182	24.8593			1	53.889	42.393	21.3327	50.688	24.909	50.8582	41.075	41.517	-1.07608			1	9.627	10.123	0.496	3.69399	1.417	1.655	0.238	1.77252	21.314	36.488	15.174	113.009
2	53.018	5.983	88.7152	57.125	47.337	17.1344	35.457	32.754	7.62332			2	56.506	51.119	9.5335	43.185	3.045	92.9489	41.078	40.717	0.878816			2	7.486	10.164	2.678	19.9446	1.326	1.534	0.208	1.54909	20.837	36.25	15.413	114.789
3	53.003	14.476	72.6883	32.717	25.885	20.8821	30.611	31.086	-1.55173			3	66.908	60.348	9.80451	44.743	13.552	69.7115	47.962	44.581	7.04933			3	9.821	10.925	1.104	8.2221	1.346	1.824	0.478	3.55993	24.185	46.099	21.914	163.206
4	55.393	13.031	76.4754	48.967	34	30.5655	31.521	25.5	19.1016			4	60.648	50.016	17.5307	43.354	16.225	62.5755	45.07	36.358	19.3299			4	3.76	3.982	0.222	1.65336	1.267	1.581	0.314	2.33853	14.093	24.331	10.238	76.2481
5	75.045	76.234	-1.58438	51.214	45.692	10.7822	39.301	24.386	37.9507			5	50.012	50.201	-0.377909	47.674	23.649	50.3943	43.778	38.178	12.7918			5	13.549	13.266	-0.283	-2.10766	30.722	34.513	3.791	28.2337	32.573	59.398	26.825	199.781
6	47.793	9.955	79.1706	47.344	40.831	13.7568	36.38	34.661	4.72512			6	58.521	53.667	8.29446	42.471	21.831	48.5979	46.596	46.681	-0.182419			6	3.215	3.571	0.356	2.65133	0.534	0.527	-0.007	-0.0521329	17.618	32.633	15.015	111.825
7	48.911	16.07	67.1444	45.233	30.869	31.7556	40.322	27.071	32.863			7	55.403	49.066	11.438	45.499	5.215	88.5382	41.131	39.309	4.42975			7	9.75	10.281	0.531	3.95465	0.975	0.716	-0.259	-1.92892	22.253	39.969	17.716	131.941
8	52.741	19.935	62.2021	47.262	35.271	25.3713	42.346	43.997	-3.89883			8	57.146	56.215	1.62916	48.825	15.304	68.6554	44.093	42.141	4.42701			8	1.903	2.185	0.282	2.10021	1.325	1.214	-0.111	-0.826679	32.15	58.826	26.676	198.671
9	41.53	18.451	55.5719	46.1	36.344	21.1627	37.321	29.058	22.1403			9	53.042	42.511	19.8541	48.948	9.22	81.1637	43.406	41.565	4.24135			9	5.878	6.471	0.593	4.4164	1.416	1.864	0.448	3.33651	26.781	38.094	11.313	84.2542
10	44.466	10.805	75.7005	47.812	43.119	9.81553	39.412	38.715	1.7685			10	50.333	51.283	-1.88743	50.727	24.299	52.0985	44.829	34.116	23.8975			10	9.011	10.154	1.143	8.51256	1.492	1.725	0.233	1.73528	14.799	26.127	11.328	84.3659
11	41.084	10.617	74.1578	42.214	40.375	4.35637	42.324	28.347	33.0238			11	56.125	43.367	22.7314	48.513	24.101	50.3205	45.474	45.268	0.453006			11	6.464	6.479	0.015	0.111713	1.444	1.462	0.018	0.134056	9.399	9.281	-0.118	-0.878812
12	33.806	15.122	55.2683	42.661	30.767	27.8803	36.619	25.875	29.34			12	54.528	47.659	12.5972	50.081	25.083	49.9151	46.114	47.472	-2.94488			12	6.389	7.091	0.702	5.22819	1.415	1.51	0.095	0.707518	12.263	19.526	7.263	54.0916
13	39.012	8.518	78.1657	29.717	29.76	-0.144698	33.702	35.043	-3.97899			13	57.004	51.231	10.1274	48.758	25.655	47.383	55.575	46.538	16.2609			13	7.688	8.792	1.104	8.2221	22.99	27.288	4.298	32.0096	13.059	23.923	10.864	80.9103
14	30.637	10.068	67.1378	48.701	28.472	41.5371	40.871	31.717	22.3973			14	48.61	46.871	3.57745	53.46	19.52	63.4867	53.583	40.263	24.8586			14	6.827	9.592	2.765	20.5925	1.33	1.271	-0.059	-0.439406	15.144	28.815	13.671	101.816
15	31.668	4.791	84.8712	46.292	38.1	17.6964	32.846	28.254	13.9804			15	40.93	34.661	15.3164	43.149	10.806	74.9565	45.062	41.864	7.09689			15	5.904	7.054	1.15	8.56469	1.436	1.643	0.207	1.54164	26.716	45.35	18.634	138.778
16	34.605	17.913	48.2358	45.931	42.88	6.64257	36.934	30.826	16.5376			16	55.126	30.794	44.1389	47.097	24.638	47.6867	46.316	47.76	-3.11771			16	4.025	4.821	0.796	5.92826	1.414	1.559	0.145	1.0799	20.103	37.034	16.931	126.095
17	47.689	48.375	-1.43849	28.42	26.106	8.14215	42.379	38.394	9.40324			17	65.022	60.758	6.55778	47.214	17.235	63.496	40.51	40.078	1.0664			17	6.24	8.917	2.677	19.9371	1.436	1.764	0.328	2.4428	25.044	30.017	4.973	37.0367
18	44.233	8.865	79.9584	45.349	41.477	8.53823	31.836	23.342	26.6805			18	56.878	57.765	-1.55948	51.636	27.587	46.5741	40.331	37.162	7.85748			18	1.872	2.503	0.631	4.69941	1.507	1.76	0.253	1.88423	19.035	31.677	12.642	94.152
19	44.49	5.602	87.4084	37.352	38.8	-3.87663	36.098	37.823	-4.77866			19	55.793	48.685	12.7399	48.786	24.083	50.6354	47.698	44.531	6.63969			19	6.2	6.58	0.38	2.83007	1.462	1.725	0.263	1.95871	17.293	32.835	15.542	115.75
20	47.861	8.439	82.3677	42.575	41.625	2.23136	38.148	25.201	33.9389			20	53.159	52.394	1.43908	57.583	58.446	-1.49871	57.252	43.218	24.5127			20	4.82	5	0.18	1.34056	1.487	1.917	0.43	3.20245	18.758	36.167	17.409	129.655
21	44.086	16.422	62.7501	45.135	38.146	15.4847	38.478	34.236	11.0245			21	54.372	42.365	22.0831	51.277	19.605	61.7665	50.46	45.286	10.2537			21	9.811	9.953	0.142	1.05755	1.491	1.571	0.08	0.595805	24.54	26.939	2.399	17.8667
22	41.022	9.064	77.9045	19.872	15.188	23.5709	31.929	21.25	33.4461			22	53.236	52.904	0.623638	48.119	14.795	69.2533	49.875	47.321	5.1208			22	11.222	11.661	0.439	3.26948	1.458	1.331	-0.127	-0.94584	20.115	26.364	6.249	46.5398
23	41.623	16.956	59.2629	28.318	25.878	8.61643	33.893	26.98	20.3965			23	55.927	39.685	29.0414	49.328	24.613	50.1034	37.474	38.522	-2.79661			23	11.119	11.487	0.368	2.7407	1.445	1.735	0.29	2.15979	17.365	23.172	5.807	43.248
24	53.392	4.364	91.8265	40.2	35.014	12.9005	38.798	24.021	38.087			24	50.633	40.696	19.6255	51.008	35.145	31.099	45.33	43.149	4.81138			24	12.378	13.213	0.835	6.21871	1.459	1.417	-0.042	-0.312797	18.287	23.933	5.646	42.0489
25	49.28	49.737	-0.927354	37.842	38.708	-2.28846	32.312	30.489	5.64187			25	49.004	30.717	37.3174	47.892	12.048	74.8434	53.892	54.08	-0.348846			25	9.295	10.1	0.805	5.99528	1.513	1.514	0.001	0.00744756	23.125	45.383	22.258	165.768
26	37.84	10.171	73.121	43.994	44.972	-2.22303	32.731	26.178	20.0208			26	56.283	45.626	18.9347	52.302	40.708	22.1674	45.551	39.685	12.8779			26	6.58	7.692	1.112	8.28168	1.46	1.938	0.478	3.55993	18.18	26.665	8.485	63.1925
27	57.696	30.327	47.4366	39.906	39.489	1.04496	39.411	26.021	33.9753			27	65.717	37.515	42.9143	49.009	19.331	60.5562	58.358	44.056	24.5074			27	12.421	13.844	1.423	10.5979	1.45	1.669	0.219	1.63102	22.081	40.87	18.789	139.932
28	40.892	9.325	77.196	36.639	30.705	16.1959	26.549	27.144	-2.24114			28	48.189	36.122	25.041	48.799	15.346	68.5526	37.02	31.282	15.4997			28	14.602	15.768	1.166	8.68385	1.423	1.603	0.18	1.34056	32.085	54.146	22.061	164.301
29	51.634	8.584	83.3753	41.708	38.119	8.60506	35.654	37.784	-5.97408			29	54.369	42.289	22.2185	59.398	59.901	-0.84683	55.85	30.861	44.7431			29	3.754	3.608	-0.146	-1.08734	1.498	1.521	0.023	0.171294	26.497	50.782	24.285	180.864
30	33.719	34.51	-2.34586	39.972	30.25	24.322	38.3	34.729	9.32376			30	42.049	34.123	18.8494	52.281	6.325	87.9019	42.933	24.903	41.9957			30	10.312	11.324	1.012	7.53693	5.72	6.375	0.655	4.87815	14.582	23.881	9.299	69.2548
31	35.639	16.629	53.3404	40.655	39.103	3.81749	32.762	30.9	5.68341			31	50.301	22.633	55.0049	54.098	10.477	80.6333	45.436	26.131	42.4883			31	7.045	8.511	1.466	10.9181	3.37	3.925	0.555	4.13339	13.186	17.119	3.933	29.2912
32	41.319	7.047	82.9449	9.069	10.403	-14.7094	40.655	28.667	29.4871			32	55.821	55.9	-0.141524	48.989	24.201	50.5991	45.244	46.395	-2.54398			32	9.418	12.568	3.15	23.4598	3.462	4.102	0.64	4.76644	32.825	44.572	11.747	87.4865
33	44.347	10.664	75.9533	43.354	44.413	-2.44268	36.402	27.647	24.0509			33	54.877	47.317	13.7763	57.648	13.595	76.4172	45.688	39.604	13.3164			33	4.17	4.318	0.148	1.10224	5.077	6.425	1.348	10.0393	17.044	17.011	-0.033	-0.245769
34	35.215	36.501	-3.65185	43.246	39.398	8.89793	31.474	22.257	29.2845			34	49.727	44.942	9.62254	48.335	12.43	74.2836	53.233	41.459	22.1179			34	17.016	15.91	-1.106	-8.237	3.062	3.556	0.494	3.67909	13.086	25.405	12.319	91.7465
35	42.103	18.602	55.8179	42.549	43.898	-3.17046	25.521	25.663	-0.556405			35	53.668	46.931	12.5531	48.185	14.02	70.9038	55.764	44.5	20.1994			35	7.078	7.632	0.554	4.12595	6.197	7.767	1.57	11.6927	24.978	45.662	20.684	154.045
36	41.549	11.154	73.1546	45.637	37.367	18.1213	14.025	12.007	14.3886			36	52.597	53.655	-2.01152	47.288	48.083	-1.68119	46.011	39.651	13.8228			36	14.7	17.807	3.107	23.1396	4.676	5.621	0.945	7.03794	20.244	35.353	15.109	112.525
37	34.137	9.329	72.6719	48.955	43.627	10.8835	28.312	15.193	46.3372			37	59.269	47.843	19.2782	48.001	13.941	70.9569	49.65	50.666	-2.04632			37	3.795	4.565	0.77	5.73462	6.953	6.636	-0.317	-2.36088	18.077	28.25	10.173	75.764
38	37.112	4.961	86.6324	44.892	40.089	10.699	40.763	34.524	15.3055			38	47.007	40.862	13.0725	47.622	4.84	89.8366	41.921	42.694	-1.84394			38	7.006	12.226	5.22	38.8763	7.598	10.347	2.749	20.4733	17.402	31.139	13.737	102.307
39	34.137	15.352	55.0283	34.239	30.916	9.70531	33.792	16.731	50.4883			39	54.7	43.583	20.3236	48.719	19.612	59.7447	42.51	36.185	14.8789			39	7.084	8.927	1.843	13.7258	6.919	6.591	-0.328	-2.4428	24.66	26.751	2.091	15.5728
40	36.654	38.689	-5.55192	50.469	39.381	21.9699	38.775	39.339	-1.45455			40	53.349	54.526	-2.20623	47.572	25.89	45.5772	45.367	43.291	4.57601			40	14.304	13.674	-0.63	-4.69196	3.771	4.23	0.459	3.41843	20.575	35.663	15.088	112.369
41	38.366	3.396	91.1484	18.812	19.025	-1.13226	35.793	33.226	7.17179			41	54.281	47.683	12.1553	54.992	18.943	65.5532	46.219	42.74	7.52721			41	7.828	7.56	-0.268	-1.99595	4.616	5.425	0.809	6.02507	19.22	38.025	18.805	140.051
42	38.798	4.474	88.4685	22.958	20.63	10.1403	36.797	35.929	2.35889			42	46.666	40.675	12.838	51.698	12.71	75.4149	42.917	42.109	1.8827			42	12.38	13.482	1.102	8.20721	5.929	7.458	1.529	11.3873	32.417	57.418	25.001	186.196
43	27.197	28.773	-5.79476	50.775	47.514	6.42245	44.862	25.98	42.0891			43	47.839	48.285	-0.932294	56.419	10.081	82.1319	42.227	34.954	17.2236			43	10.557	11.637	1.08	8.04336	6.303	7.442	1.139	8.48277	17.009	16.335	-0.674	-5.01965
44	36.997	11.356	69.3056	27.664	20.417	26.1965	24.85	21.556	13.2555			44	56.772	50.679	10.7324	51.568	16.643	67.7261	44.593	43.284	2.93544			44	2.475	3.024	0.549	4.08871	5.615	6.213	0.598	4.45364	17.321	33.581	16.26	121.097
45	25.173	5.388	78.5961	36.991	33.015	10.7486	31.853	27.8	12.7241			45	54.736	52.429	4.21478	35.193	15.74	55.2752	42.622	34.078	20.046			45	14.887	14.116	-0.771	-5.74207	7.582	7.991	0.409	3.04605	18.806	31.847	13.041	97.1236
46	37.075	5.669	84.7094	48.571	45.87	5.56093	18.933	16.8	11.266			46	47.578	40.569	14.7316	34.747	21.288	38.7343	43.118	37.784	12.3707			46	6.33	6.496	0.166	1.23629	3.375	4.625	1.25	9.30945	25.058	48.604	23.546	175.36
47	30.135	14.506	51.8633	38.406	31.184	18.8044	36.749	37.511	-2.07353			47	52.903	41.507	21.5413	24.548	25.92	-5.58905	45.393	38.071	16.1302			47	5.333	6.683	1.35	10.0542	3.636	5.004	1.368	10.1883	20.346	35.017	14.671	109.263
48	31.273	3.174	89.8507	43.639	41.307	5.34384	39.145	35.562	9.15315			48	52.66	51.972	1.30649	28.754	8.321	71.0614	46.175	36.707	20.5046			48	2.642	3.964	1.322	9.84567	3.761	3.592	-0.169	-1.25864	24.234	37.31	13.076	97.3843
49	49.525	7.299	85.262	41.631	40.41	2.93291	42.978	36.432	15.231			49	46.667	28.178	39.619	32.819	23.394	28.7181	40.208	30.821	23.3461			49	10.656	10.867	0.211	1.57143	2.864	3.547	0.683	5.08668	32.583	52.078	19.495	145.19
50	33.573	11.155	66.7739	46.513	40.917	12.031	29.278	21.657	26.0298			50	51.995	46.218	11.1107	35.201	10.105	71.2934	45.266	40.561	10.3941			50	12.88	13.967	1.087	8.0955	4.459	5.735	1.276	9.50308	18.187	26.778	8.591	63.982
																																Ave of (final-initial) value			13.4272
[Graph data]	metal ions outside GUV: NiCl2, GUV n=50											[Graph data]	metal ions outside GUV: CuCl2, GUV n=50																			Denominator			as 100%
Transport efficiency	ionophore A Transport Value %	ionophore B Transport Value %	ionophore C Transport Value %									Transport efficiency	ionophore A Transport Value %	ionophore B Transport Value %	ionophore C Transport Value %									[Graph data]	metal ions outside GUV: CaCl2, GUV n=50
Number	(Initial-Final)/Initial*100	(Initial-Final)/Initial*100	(Initial-Final)/Initial*100									Number	(Initial-Final)/Initial*100	(Initial-Final)/Initial*100	(Initial-Final)/Initial*100									Transport efficiency	Ca ionophore A Transport Value %	Ca ionophore B Transport Value %	Ca ionophore C Transport Value %
1	79.9432	-2.255	24.8593									1	21.3327	50.8582	-1.07608									Number	(Final-Initial)/13.42722*100%	(Final-Initial)/13.42722*100%	(Final-Initial)/*13.42722*100%
2	88.7152	17.1344	7.62332									2	9.5335	92.9489	0.878816									1	3.69399	1.77252	113.009
3	72.6883	20.8821	-1.55173									3	9.80451	69.7115	7.04933									2	19.9446	1.54909	114.789
4	76.4754	30.5655	19.1016									4	17.5307	62.5755	19.3299									3	8.2221	3.55993	163.206
5	-1.58438	10.7822	37.9507									5	-0.377909	50.3943	12.7918									4	1.65336	2.33853	76.2481
6	79.1706	13.7568	4.72512									6	8.29446	48.5979	-0.182419									5	-2.10766	28.2337	199.781
7	67.1444	31.7556	32.863									7	11.438	88.5382	4.42975									6	2.65133	-0.0521329	111.825
8	62.2021	25.3713	-3.89883									8	1.62916	68.6554	4.42701									7	3.95465	-1.92892	131.941
9	55.5719	21.1627	22.1403									9	19.8541	81.1637	4.24135									8	2.10021	-0.826679	198.671
10	75.7005	9.81553	1.7685									10	-1.88743	52.0985	23.8975									9	4.4164	3.33651	84.2542
11	74.1578	4.35637	33.0238									11	22.7314	50.3205	0.453006									10	8.51256	1.73528	84.3659
12	55.2683	27.8803	29.34									12	12.5972	49.9151	-2.94488									11	0.111713	0.134056	-0.878812
13	78.1657	-0.144698	-3.97899									13	10.1274	47.383	16.2609									12	5.22819	0.707518	54.0916
14	67.1378	41.5371	22.3973									14	3.57745	63.4867	24.8586									13	8.2221	32.0096	80.9103
15	84.8712	17.6964	13.9804									15	15.3164	74.9565	7.09689									14	20.5925	-0.439406	101.816
16	48.2358	6.64257	16.5376									16	44.1389	47.6867	-3.11771									15	8.56469	1.54164	138.778
17	-1.43849	8.14215	9.40324									17	6.55778	63.496	1.0664									16	5.92826	1.0799	126.095
18	79.9584	8.53823	26.6805									18	-1.55948	46.5741	7.85748									17	19.9371	2.4428	37.0367
19	87.4084	-3.87663	-4.77866									19	12.7399	50.6354	6.63969									18	4.69941	1.88423	94.152
20	82.3677	2.23136	33.9389									20	1.43908	-1.49871	24.5127									19	2.83007	1.95871	115.75
21	62.7501	15.4847	11.0245									21	22.0831	61.7665	10.2537									20	1.34056	3.20245	129.655
22	77.9045	23.5709	33.4461									22	0.623638	69.2533	5.1208									21	1.05755	0.595805	17.8667
23	59.2629	8.61643	20.3965									23	29.0414	50.1034	-2.79661									22	3.26948	-0.94584	46.5398
24	91.8265	12.9005	38.087									24	19.6255	31.099	4.81138									23	2.7407	2.15979	43.248
25	-0.927354	-2.28846	5.64187									25	37.3174	74.8434	-0.348846									24	6.21871	-0.312797	42.0489
26	73.121	-2.22303	20.0208									26	18.9347	22.1674	12.8779									25	5.99528	0.00744756	165.768
27	47.4366	1.04496	33.9753									27	42.9143	60.5562	24.5074									26	8.28168	3.55993	63.1925
28	77.196	16.1959	-2.24114									28	25.041	68.5526	15.4997									27	10.5979	1.63102	139.932
29	83.3753	8.60506	-5.97408									29	22.2185	-0.84683	44.7431									28	8.68385	1.34056	164.301
30	-2.34586	24.322	9.32376									30	18.8494	87.9019	41.9957									29	-1.08734	0.171294	180.864
31	53.3404	3.81749	5.68341									31	55.0049	80.6333	42.4883									30	7.53693	4.87815	69.2548
32	82.9449	-14.7094	29.4871									32	-0.141524	50.5991	-2.54398									31	10.9181	4.13339	29.2912
33	75.9533	-2.44268	24.0509									33	13.7763	76.4172	13.3164									32	23.4598	4.76644	87.4865
34	-3.65185	8.89793	29.2845									34	9.62254	74.2836	22.1179									33	1.10224	10.0393	-0.245769
35	55.8179	-3.17046	-0.556405									35	12.5531	70.9038	20.1994									34	-8.237	3.67909	91.7465
36	73.1546	18.1213	14.3886									36	-2.01152	-1.68119	13.8228									35	4.12595	11.6927	154.045
37	72.6719	10.8835	46.3372									37	19.2782	70.9569	-2.04632									36	23.1396	7.03794	112.525
38	86.6324	10.699	15.3055									38	13.0725	89.8366	-1.84394									37	5.73462	-2.36088	75.764
39	55.0283	9.70531	50.4883									39	20.3236	59.7447	14.8789									38	38.8763	20.4733	102.307
40	-5.55192	21.9699	-1.45455									40	-2.20623	45.5772	4.57601									39	13.7258	-2.4428	15.5728
41	91.1484	-1.13226	7.17179									41	12.1553	65.5532	7.52721									40	-4.69196	3.41843	112.369
42	88.4685	10.1403	2.35889									42	12.838	75.4149	1.8827									41	-1.99595	6.02507	140.051
43	-5.79476	6.42245	42.0891									43	-0.932294	82.1319	17.2236									42	8.20721	11.3873	186.196
44	69.3056	26.1965	13.2555									44	10.7324	67.7261	2.93544									43	8.04336	8.48277	-5.01965
45	78.5961	10.7486	12.7241									45	4.21478	55.2752	20.046									44	4.08871	4.45364	121.097
46	84.7094	5.56093	11.266									46	14.7316	38.7343	12.3707									45	-5.74207	3.04605	97.1236
47	51.8633	18.8044	-2.07353									47	21.5413	-5.58905	16.1302									46	1.23629	9.30945	175.36
48	89.8507	5.34384	9.15315									48	1.30649	71.0614	20.5046									47	10.0542	10.1883	109.263
49	85.262	2.93291	15.231									49	39.619	28.7181	23.3461									48	9.84567	-1.25864	97.3843
50	66.7739	12.031	26.0298									50	11.1107	71.2934	10.3941									49	1.57143	5.08668	145.19
																								50	8.0955	9.50308	63.982
T.test	2.70371e-15	0.0384653	1.05934e-12									T.test	3.05755e-15	2.15081e-15	0.177686
	AB	BC	AC										AB	BC	AC									T.test	0.119343	2.13108e-17	2.36545e-16
	***	*	***										***	***	ns										AB	BC	AC
																									ns	***	***

## Sheet: Figure 1d
Plate reader experiment																				Plate reader experiment																				Plate reader experiment
Fig. S3a: Ionophore A																				Fig. S3b: Ionophore B																				Fig. S3c: Ionophore C
[Raw data]	Rhod2 fluorescence intensity																			[Raw data]	Rhod2 fluorescence intensity																			[Raw data]	Rhod2 fluorescence intensity
Ionophore A conc.	0 uM			1 uM			2.5 uM			5 uM			10 uM			20 uM				Ionophore B conc.	0 uM			1 uM			2.5 uM			5 uM			10 uM			20 uM				Ionophore C conc.	0 uM			0.1 uM			0.25 uM
Time (min)	#1	#2	#3	#1	#2	#3	#1	#2	#3	#1	#2	#3	#1	#2	#3	#1	#2	#3		Time (min)	#1	#2	#3	#1	#2	#3	#1	#2	#3	#1	#2	#3	#1	#2	#3	#1	#2	#3		Time (min)	#1	#2	#3	#1	#2	#3	#1	#2	#3
0	48335	46410	24869	43749	46237	42352	47725	52357	51880	50284	51323	52129	51974	52857	52626	50874	37862	52800		0	41157	59232	31828	42978	54420	36735	47730	48616	45985	55917	52596	52440	51186	56743	51826	41306	53728	51646		0	43007	39356	31622	48123	32979	42195	42217	42482	41331
1	46426	44765	25009	43426	46870	40894	50991	51775	53054	52250	52471	52532	54308	54359	53727	52070	41884	54692		1	42670	59515	30003	40969	55776	35538	43763	46888	44404	54307	50245	51362	52743	55678	51238	43090	53610	51044		1	42861	38342	30696	48572	32691	42109	42129	43093	42296
2	48069	44618	26091	44257	47003	41919	52094	51674	52446	53357	52836	52571	54091	54271	53580	52726	42468	54047		2	43982	59123	30384	39497	55716	31140	43043	44405	41051	54127	47447	49442	52455	54238	50422	42498	52700	49336		2	43036	38243	31679	48816	33486	41889	42584	43222	43289
3	47994	45524	25361	44782	46949	41869	51006	51734	52401	53399	53061	51539	51584	53101	52204	51657	40906	53287		3	44411	58936	31398	40824	55190	31255	43188	43898	40518	52570	46856	46284	52157	53715	49215	42934	52774	49162		3	42872	38738	32956	49234	33213	41803	43068	44262	43427
4	48335	44649	25296	44831	47719	43409	51917	52500	52736	53153	52345	50749	49091	52622	50945	49569	37485	51566		4	44323	59133	29091	42148	56114	30627	41938	43285	41455	52825	45711	45008	50880	53936	49696	42178	52656	49809		4	42943	38586	31204	48508	33182	41995	43337	44726	45392
5	48162	44504	25237	44861	47734	42968	51688	50848	50579	52817	51059	49621	48035	52736	49749	46952	36678	51029		5	43483	58300	34754	42130	55949	31474	39895	42020	39844	52765	45543	45403	49793	52848	49885	42640	51817	50413		5	43050	38738	32136	49602	33643	42084	44132	44281	47065
6	48162	43339	24472	44745	47251	42647	52207	50669	51629	50719	50022	49290	47954	49465	48056	44273	34584	49220		6	43244	58520	29558	42355	55505	28523	39968	40752	39286	52334	44962	44529	48963	53373	49738	42035	51969	50293		6	43177	39112	31160	49848	33883	41718	45152	46371	47640
7	48035	44605	24543	44780	47125	43686	50935	51896	51911	50128	50268	49013	47179	50306	47990	43468	31219	47360		7	42919	58383	29537	41685	55716	29020	39585	37016	39980	51345	43755	43645	48685	53367	49461	41525	51925	50662		7	43253	39325	32367	49816	33740	41834	45956	47206	48195
8	48262	45641	26649	44794	46477	42538	51282	51324	50220	49475	50097	48142	46453	49230	47426	40854	31747	45401		8	43012	58688	30696	41774	55598	28900	40215	39658	40597	51644	41885	42656	48181	53142	49036	41984	52000	49864		8	43461	39499	30619	49713	33670	41369	46972	47068	48229
9	48654	45471	26135	45077	46760	43679	48232	51303	50268	47760	49075	47528	45555	49262	47218	38350	30457	45695		9	42471	58762	31864	40875	55143	29418	41897	39248	38724	51603	41139	41626	48628	52935	50139	41982	51854	50244		9	43535	39571	30885	50170	34015	41362	48076	47853	48605
10	48084	45842	28567	44450	46412	42979	48623	50310	51261	48987	48493	48199	43853	48413	46739	39758	30505	43536		10	42389	58731	31721	40793	55546	29221	42265	38902	40592	51608	40715	40904	47304	53127	50021	41073	51592	50166		10	43567	39560	32703	49941	34322	40907	48423	48437	48561
11	48459	45691	27539	44791	45797	42382	49321	50359	49168	48909	48752	47705	43292	46868	47966	41124	30172	42396		11	42667	58662	30139	41071	55302	29624	42099	38743	41050	51249	39870	40211	46881	53017	49454	40780	51801	49983		11	43606	39515	32927	50332	33950	40152	48997	48821	48890
12	48821	45344	29301	44972	46464	40451	48784	51048	48739	48579	48653	47161	44493	46338	47234	38492	31311	42127		12	42855	58661	29358	41191	54802	28785	42102	39154	40121	51136	39864	39336	46498	53275	49052	41321	51770	49393		12	43526	39767	32997	50222	34042	39497	49753	49176	49169
13	48882	46466	28589	44792	46998	39865	48607	50560	50220	48152	49364	47353	45880	46153	46629	38828	32196	41917		13	42979	58749	32522	41428	55871	30576	42073	37999	40150	50928	39448	40988	47407	51760	49137	41058	51998	49321		13	43896	39842	31214	49224	34020	39434	49338	49230	49060
14	48414	45779	28282	44832	45559	40539	48990	50281	48724	48752	48552	47385	45733	46553	46759	39534	32444	41801		14	43100	58657	29767	41513	55433	30428	42383	38865	35217	49843	40354	39609	47341	51543	48392	41430	52026	50103		14	44199	40077	32499	50475	34691	41528	49384	49158	48827
15	48611	44568	27337	44652	46422	40929	48944	50243	48874	48597	48130	47033	45478	45574	45856	39241	30060	42227		15	43135	58409	32985	41772	55260	30969	42474	38142	35755	49501	40016	39381	47387	51872	47482	41286	51964	49102		15	43973	39745	33499	50286	34532	40999	50133	49327	49148
16	48828	45628	29204	44231	47067	40004	48842	49991	50205	48283	47685	47391	43719	46052	46765	39518	31590	41415		16	43106	58966	33057	41812	55660	31208	42690	39531	40860	49412	40295	39390	46056	52350	47580	40528	51561	49271		16	43696	40105	34039	49959	34222	41710	49654	49347	49086
17	48859	45058	28166	44277	46544	41260	49147	49569	49732	48457	47854	47254	43844	45718	46000	39878	29904	41557		17	43121	58551	32334	41923	55477	31335	42764	37918	40683	48606	40317	39278	46330	53086	47014	42210	50773	50796		17	44172	40090	32028	50235	34122	41390	50405	49632	49130
18	48480	45813	27790	44209	46585	41721	49087	49553	50899	48120	47544	47081	42974	45770	46460	40127	29964	41679		18	43190	59030	30909	42448	55769	31818	40124	38258	36118	47988	40863	38958	46456	51077	47363	40962	51027	49405		18	44319	39854	33994	50259	34295	41494	50326	49907	49125
19	48439	46502	29166	44321	47018	41029	49674	49702	50582	48029	47881	47052	42681	45269	45855	39847	29453	41280		19	43118	58618	31793	42413	55678	31229	42965	38850	40833	48862	37445	38027	46750	52406	46855	42676	51389	48432		19	43961	40032	33762	50199	34456	41370	50694	50385	49335
20	48657	46172	26298	44279	47422	41924	49170	49534	51121	48684	47280	46977	43002	46921	45418	37751	30057	41321		20	43631	58965	32599	42495	55694	32016	42815	39650	40362	47120	37622	38470	47250	52141	46113	41336	51359	48481		20	44388	40220	32669	50719	33028	41309	50322	50340	49254
21	48929	45888	25775	44151	47220	41714	49338	49178	51041	47682	47340	47148	42558	46903	44963	38555	29042	41673		21	43556	58886	33754	42537	56022	31419	43183	39369	34413	46766	37601	40826	46395	51236	46913	40869	51028	48589		21	43985	40113	31987	48636	33145	41212	50598	49967	49725
22	48229	45739	26087	43851	46851	41546	49060	50137	49121	48246	48257	47091	43350	46987	45895	40552	30206	41526		22	43815	58771	33137	42657	55755	32465	43274	39689	34311	46715	37791	40235	45914	51685	46732	41393	51335	48424		22	44348	40061	29763	50048	33799	41282	50572	50375	49818
23	48800	45106	26454	43910	46587	42140	48878	49029	49144	47693	47640	46522	41758	47082	45274	39588	32096	42504		23	43718	58697	34577	42477	55791	33401	43379	39723	40015	45818	38060	40849	45687	50399	47823	40423	51280	47845		23	44466	40231	30404	47726	34639	41080	50511	50629	49734
24	48910	45533	26398	43976	46893	42882	48861	49372	48958	48398	48318	46056	42205	47471	45498	40099	31186	42549		24	43911	58981	33427	42536	55850	33825	43378	39765	39208	46056	40566	40506	45046	50325	47030	40891	51498	48101		24	44358	40176	32010	48942	34016	41217	50367	50692	49461
25	48391	46337	26061	44049	46956	42722	49475	49779	49843	47629	48191	46950	42615	47122	45769	39542	30975	42297		25	43793	58974	32782	42687	55540	32935	43884	39767	40388	46764	40617	40700	45709	51281	47137	40974	51770	48098		25	44195	40364	34504	49755	34143	41211	50241	50935	49488
26	48621	45455	23866	43528	46902	42905	49025	49505	49852	47630	47755	46552	41219	46274	44463	39387	31085	41957		26	43963	60221	34427	42810	55690	32587	43862	40089	39614	46460	39778	40451	46086	51617	46779	40410	51543	47729		26	44380	40172	31475	47427	33695	40833	50392	50781	49350
27	48949	46130	24108	43959	47152	44011	49272	50348	50735	48247	47476	45854	42550	47133	45207	40233	31952	42088		27	43753	58867	34955	42719	55473	32054	43911	40134	39782	46667	40636	41754	45619	51392	46837	39642	51143	48406		27	44673	40221	30991	47570	34557	40009	50604	50304	49575
28	48737	45861	25547	43929	46375	42591	48628	49750	48756	47116	47043	46101	42670	45677	45949	41381	32227	41656		28	43763	59194	34867	42767	55721	32965	43903	40263	34658	45879	40545	35696	46128	52651	46946	39205	50871	47963		28	44785	39965	32493	51138	33854	39891	50827	50622	49588
29	48275	46650	25995	43777	47835	44305	49010	49098	48532	47468	47290	45548	41879	46137	44987	41632	31198	41048		29	43795	59016	33731	42784	55375	33651	43961	40251	34044	43457	40443	38433	44255	52894	47794	39550	51156	47971		29	45033	40205	33460	49499	34076	39220	50414	50023	50003
30	48394	46203	24599	43917	47577	44376	49232	49529	48435	47509	47544	44253	43406	46633	44002	41807	31251	42137		30	43634	58915	32927	42938	55802	32424	43874	39829	39989	45472	40571	39568	43769	53150	47049	40070	51786	47728		30	45289	40105	33209	49559	35687	38757	50867	50613	49290
↓	100*Int(x)/Int(0min) Int(0) is defined as the maximum intensity here.																			↓	100*Int(x)/Int(0min) Int(0) is defined as the maximum intensity here.																			↓	100*(Int(x)/Int(0min)-1) x=0 min is defined as Int.=0 here.
[Processed data]	Rhod2 fluorescence intensity (a.u.)																			[Processed data]	Rhod2 fluorescence intensity (a.u.)																			[Processed data]	Rhod2 fluorescence intensity (a.u.)
Ionophore A conc.	0 uM			1 uM			2.5 uM			5 uM			10 uM			20 uM				Ionophore B conc.	0 uM			1 uM			2.5 uM			5 uM			10 uM			20 uM				Ionophore C conc.	0 uM			0.1 uM			0.25 uM
Time (min)	#1	#2	#3	#1	#2	#3	#1	#2	#3	#1	#2	#3	#1	#2	#3	#1	#2	#3		Time (min)	#1	#2	#3	#1	#2	#3	#1	#2	#3	#1	#2	#3	#1	#2	#3	#1	#2	#3		Time (min)	#1	#2	#3	#1	#2	#3	#1	#2	#3
0	100	100	100	100	100	100	100	100	100	100	100	100	100	100	100	100	100	100		0	100	100	100	100	100	100	100	100	100	100	100	100	100	100	100	100	100	100		0	0	0	0	0	0	0	0	0	0
1	96.0505	96.4555	100.563	99.2617	101.369	96.5574	106.843	98.8884	102.263	103.91	102.237	100.773	104.491	102.842	102.092	102.351	110.623	103.583		1	103.676	100.478	94.2661	95.3255	102.492	96.7415	91.6887	96.4456	96.5619	97.1207	95.5301	97.9443	103.042	98.1231	98.8654	104.319	99.7804	98.8344		1	-0.33948	-2.57648	-2.92834	0.933026	-0.873283	-0.203816	-0.208447	1.43826	2.33481
2	99.4497	96.1388	104.914	101.161	101.657	98.9776	109.155	98.6955	101.091	106.111	102.948	100.848	104.073	102.675	101.813	103.64	112.165	102.362		2	106.864	99.816	95.4631	91.9005	102.381	84.7693	90.1802	91.3382	89.2704	96.7988	90.2103	94.283	102.479	95.5854	97.2909	102.886	98.0867	95.5272		2	0.0674309	-2.82803	0.180254	1.44006	1.53734	-0.725204	0.869318	1.74191	4.73736
3	99.2945	98.0909	101.978	102.361	101.54	98.8596	106.875	98.8101	101.004	106.195	103.386	98.8682	99.2496	100.462	99.1981	101.539	108.04	100.922		3	107.906	99.5003	98.649	94.9881	101.415	85.0823	90.484	90.2954	88.1113	94.0143	89.0866	88.2609	101.897	94.6637	94.962	103.941	98.2244	95.1903		3	-0.313902	-1.57028	4.21858	2.30867	0.709542	-0.92902	2.01578	4.19001	5.07125
4	100	96.2056	101.717	102.473	103.205	102.496	108.784	100.273	101.65	105.706	101.991	97.3527	94.453	99.5554	96.8058	97.4348	99.0043	97.6629		4	107.692	99.8329	91.4007	98.0688	103.113	83.3728	87.8651	89.0345	90.149	94.4704	86.9097	85.8276	99.4022	95.0531	95.8901	102.111	98.0048	96.4431		4	-0.148813	-1.9565	-1.32186	0.800033	0.615543	-0.47399	2.65296	5.28224	9.82555
5	99.6421	95.8931	101.48	102.542	103.238	101.454	108.304	97.1179	97.4923	105.037	99.4856	95.1889	92.4212	99.7711	94.5331	92.2908	96.8729	96.6458		5	105.652	98.4265	109.193	98.0269	102.81	85.6785	83.5847	86.4325	86.6456	94.3631	86.5902	86.5809	97.2786	93.1357	96.2548	103.23	96.4432	97.6126		5	0.0999837	-1.57028	1.62545	3.07337	2.0134	-0.263064	4.53609	4.23473	13.8734
6	99.6421	93.3829	98.4036	102.277	102.193	100.697	109.391	96.776	99.5162	100.865	97.4651	94.5539	92.2654	93.5827	91.3161	87.0248	91.3422	93.2197		6	105.071	98.7979	92.8679	98.5504	101.994	77.6453	83.7377	83.8243	85.4322	93.5923	85.4856	84.9142	95.657	94.0609	95.9711	101.765	96.7261	97.3802		6	0.395284	-0.619982	-1.46101	3.58456	2.74114	-1.13047	6.95218	9.15447	15.2646
7	99.3793	96.1108	98.6891	102.357	101.921	103.15	106.726	99.1195	100.06	99.6898	97.9444	94.0225	90.7742	95.1738	91.1907	85.4425	82.4547	89.697		7	104.281	98.5667	92.8019	96.9915	102.381	78.9982	82.9353	76.1395	86.9414	91.8236	83.1907	83.2285	95.1139	94.0504	95.4367	100.53	96.6442	98.0947		7	0.572	-0.0787682	2.35595	3.51807	2.30753	-0.855552	8.85662	11.12	16.6074
8	99.849	98.343	107.158	102.389	100.519	100.439	107.453	98.027	96.8003	98.3911	97.6112	92.3517	89.3774	93.1381	90.119	80.3043	83.8492	85.9867		8	104.507	99.0816	96.4434	97.1986	102.165	78.6716	84.2552	81.574	88.2831	92.3583	79.6353	81.3425	94.1293	93.6538	94.6166	101.641	96.7838	96.5496		8	1.05564	0.36335	-3.17184	3.30403	2.09527	-1.95758	11.2632	10.7952	16.6897
9	100.66	97.9767	105.091	103.035	101.131	103.133	101.062	97.9869	96.8928	94.9805	95.6199	91.1738	87.6496	93.1986	89.7237	75.3823	80.4421	86.5436		9	103.193	99.2065	100.113	95.1068	101.329	80.0817	87.7792	80.7306	84.2101	92.285	78.217	79.3783	95.0025	93.289	96.7449	101.637	96.5121	97.2854		9	1.22771	0.546295	-2.33066	4.25368	3.14139	-1.97417	13.8783	12.643	17.5994
10	99.4807	98.7761	114.87	101.602	100.378	101.48	101.882	96.0903	98.8069	97.4207	94.4859	92.461	84.3749	91.5924	88.8135	78.1499	80.5689	82.4545		10	102.993	99.1542	99.6638	94.916	102.069	79.5454	88.5502	80.0189	88.2723	92.2939	77.4108	78.0015	92.4159	93.6274	96.5172	99.4359	96.0244	97.1343		10	1.30211	0.518345	3.41851	3.77782	4.07229	-3.05249	14.7002	14.0177	17.4929
11	100.257	98.4508	110.736	102.382	99.0484	100.071	103.344	96.1839	94.7726	97.2655	94.9906	91.5134	83.2955	88.6694	91.1451	80.835	79.6894	80.2955		11	103.669	99.0377	94.6934	95.5628	101.621	80.6424	88.2024	79.6919	89.2682	91.6519	75.8042	76.68	91.5895	93.4336	95.4231	98.7266	96.4134	96.78		11	1.3928	0.404004	4.12687	4.59032	2.9443	-4.84181	16.0599	14.9216	18.2889
12	101.005	97.7031	117.821	102.795	100.491	95.5114	102.219	97.4999	93.9456	96.6093	94.7977	90.4698	85.6063	87.6667	89.7541	75.6614	82.6977	79.786		12	104.126	99.036	92.2395	95.8421	100.702	78.3585	88.2087	80.5373	87.248	91.4498	75.7928	75.0114	90.8412	93.8882	94.6475	100.036	96.3557	95.6376		12	1.20678	1.04431	4.34824	4.36174	3.22326	-6.39412	17.8506	15.7573	18.964
13	101.132	100.121	114.958	102.384	101.646	94.1278	101.848	96.5678	96.8003	95.7601	96.183	90.8381	88.2749	87.3167	88.6045	76.3219	85.0351	79.3883		13	104.427	99.1846	102.18	96.3935	102.666	83.234	88.1479	78.1615	87.3111	91.0778	75.0019	78.1617	92.6171	91.2183	94.8115	99.3996	96.7801	95.4982		13	2.06711	1.23488	-1.29024	2.28789	3.15655	-6.54343	16.8676	15.8844	18.7002
14	100.163	98.6404	113.724	102.475	98.5336	95.7192	102.651	96.0349	93.9167	96.9533	94.6009	90.8995	87.9921	88.0735	88.8515	77.7096	85.6901	79.1686		14	104.721	99.0292	93.5246	96.5913	101.861	82.8311	88.7974	79.9428	76.5837	89.1375	76.7245	75.532	92.4882	90.8359	93.374	100.3	96.8322	97.0124		14	2.77164	1.832	2.77339	4.88748	5.19118	-1.58076	16.9766	15.7149	18.1365
15	100.571	96.031	109.924	102.064	100.4	96.6401	102.554	95.9623	94.2059	96.6451	93.7786	90.2243	87.5014	86.2213	87.1356	77.1337	79.3936	79.9754		15	104.806	98.6105	103.635	97.1939	101.544	84.3038	88.9881	78.4557	77.7536	88.5259	76.0818	75.0973	92.578	91.4157	91.6181	99.9516	96.7168	95.0742		15	2.24615	0.988413	5.93574	4.49473	4.70906	-2.83446	18.7507	16.1127	18.9132
16	101.02	98.315	117.431	101.102	101.795	94.456	102.34	95.481	96.7714	96.0206	92.9116	90.911	84.1171	87.1256	88.8629	77.6782	83.4346	78.4375		16	104.736	99.5509	103.861	97.287	102.279	84.9544	89.4406	81.3127	88.8551	88.3667	76.6123	75.1144	89.9777	92.2581	91.8072	98.1165	95.9667	95.4014		16	1.60206	1.90314	7.64341	3.81522	3.76907	-1.14943	17.6161	16.1598	18.7632
17	101.084	97.0868	113.257	101.207	100.664	97.4216	102.98	94.675	95.8597	96.3666	93.2408	90.6482	84.3576	86.4937	87.4093	78.3858	78.9816	78.7064		17	104.772	98.8503	101.59	97.5453	101.942	85.3001	89.5956	77.9949	88.4702	86.9253	76.6541	74.9008	90.513	93.5552	90.7151	102.189	94.5001	98.3542		17	2.70886	1.86503	1.28392	4.38875	3.46584	-1.90781	19.395	16.8307	18.8696
18	100.3	98.7136	111.746	101.051	100.753	98.5101	102.854	94.6445	98.1091	95.6964	92.6368	90.3163	82.6836	86.5921	88.2834	78.8753	79.14	78.9375		18	104.94	99.659	97.1126	98.7668	102.479	86.6149	84.0645	78.6943	78.543	85.8201	77.6922	74.2906	90.7592	90.0146	91.3885	99.1672	94.9728	95.6608		18	3.05067	1.26537	7.50111	4.43863	3.99042	-1.66133	19.2079	17.478	18.8575
19	100.215	100.198	117.279	101.307	101.689	96.8762	104.084	94.929	97.4981	95.5155	93.2935	90.2607	82.1199	85.6443	87.1337	78.3249	77.7904	78.1818		19	104.765	98.9634	99.89	98.6854	102.312	85.0116	90.0168	79.912	88.7963	87.3831	71.1936	72.5153	91.3336	92.3568	90.4083	103.317	95.6466	93.7769		19	2.21824	1.71765	6.76744	4.31395	4.47861	-1.95521	20.0796	18.6032	19.3656
20	100.666	99.4872	105.746	101.211	102.563	98.9894	103.028	94.6082	98.537	96.8181	92.1224	90.1168	82.7375	88.7697	86.3033	74.2049	79.3857	78.2595		20	106.011	99.5492	102.422	98.8762	102.341	87.1539	89.7025	81.5575	87.7721	84.2678	71.5302	73.36	92.3104	91.8897	88.9766	100.073	95.5908	93.8717		20	3.21111	2.19535	3.31099	5.39451	0.148579	-2.09977	19.1984	18.4972	19.1696
21	101.229	98.8752	103.643	100.919	102.126	98.4936	103.38	93.9282	98.3828	94.8254	92.2393	90.4449	81.8832	88.7356	85.4388	75.7853	76.7049	78.9261		21	105.829	99.4159	106.051	98.9739	102.944	85.5288	90.4735	80.9795	74.8353	83.6347	71.4902	77.8528	90.64	90.2948	90.5202	98.942	94.9747	94.0809		21	2.27405	1.92347	1.15426	1.06602	0.503351	-2.32966	19.8522	17.6192	20.3092
22	99.7807	98.5542	104.898	100.233	101.328	98.0969	102.797	95.7599	94.682	95.947	94.0261	90.3355	83.4071	88.8946	87.2097	79.7107	79.7792	78.6477		22	106.458	99.2217	104.113	99.2531	102.453	88.3762	90.6642	81.6377	74.6135	83.5435	71.8515	76.7258	89.7003	91.0861	90.171	100.211	95.5461	93.7614		22	3.1181	1.79134	-5.87882	4.00017	2.48643	-2.16376	19.7906	18.5796	20.5342
23	100.962	97.1903	106.373	100.368	100.757	99.4994	102.416	93.6436	94.7263	94.8473	92.8239	89.244	80.344	89.0743	86.0297	77.8158	84.771	80.5		23	106.223	99.0968	108.637	98.8343	102.519	90.9242	90.8841	81.7077	87.0175	81.9393	72.3629	77.8966	89.2568	88.8198	92.2761	97.8623	95.4437	92.6403		23	3.39247	2.2233	-3.85175	-0.824969	5.03351	-2.64249	19.6461	19.1775	20.331
24	101.19	98.1103	106.148	100.519	101.419	101.251	102.38	94.2988	94.3678	96.2493	94.1449	88.3501	81.2041	89.8102	86.4554	78.8202	82.3675	80.5852		24	106.691	99.5762	105.024	98.9716	102.628	92.0784	90.882	81.7941	85.2626	82.3649	77.1275	77.2426	88.0045	88.6894	90.746	98.9953	95.8495	93.136		24	3.14135	2.08355	1.22699	1.70189	3.14443	-2.31781	19.305	19.3258	19.6705
25	100.116	99.8427	104.793	100.686	101.555	100.874	103.667	95.0761	96.0736	94.72	93.8975	90.065	81.9929	89.15	86.9703	77.7254	81.8103	80.108		25	106.405	99.5644	102.997	99.3229	102.058	89.6556	91.9422	81.7982	87.8286	83.6311	77.2245	77.6125	89.2998	90.3741	90.9524	99.1962	96.3557	93.1302		25	2.76234	2.56124	9.11391	3.39131	3.52952	-2.33203	19.0066	19.8978	19.7358
26	100.592	97.9423	95.9669	99.4948	101.438	101.306	102.724	94.5528	96.091	94.722	93.048	89.3015	79.307	87.5456	84.4887	77.4207	82.1008	79.464		26	106.818	101.67	108.166	99.6091	102.334	88.7083	91.8961	82.4605	86.1455	83.0874	75.6293	77.1377	90.0363	90.9663	90.2616	97.8308	95.9332	92.4157		26	3.1925	2.07338	-0.464866	-1.44629	2.17108	-3.22787	19.3642	19.5353	19.4019
27	101.27	99.3967	96.94	100.48	101.979	103.917	103.241	96.1629	97.793	95.949	92.5043	87.9626	81.8679	89.1708	85.9024	79.0836	84.3907	79.7121		27	106.308	99.3838	109.825	99.3974	101.935	87.2574	91.9987	82.5531	86.5108	83.4576	77.2606	79.6224	89.124	90.5698	90.3736	95.9715	95.1887	93.7265		27	3.87379	2.19789	-1.99545	-1.14914	4.78486	-5.18071	19.8664	18.4125	19.9463
28	100.832	98.8171	102.726	100.411	100.298	100.564	101.892	95.0207	93.9784	93.6998	91.6607	88.4364	82.0987	86.4162	87.3124	81.3402	85.117	78.8939		28	106.332	99.9358	109.548	99.5091	102.391	89.7373	91.982	82.8184	75.3681	82.0484	77.0876	68.0702	90.1184	92.7885	90.5839	94.9136	94.6825	92.8688		28	4.13421	1.54741	2.75441	6.2652	2.6532	-5.46036	20.3946	19.1611	19.9777
29	99.8759	100.517	104.528	100.064	103.456	104.611	102.693	93.7754	93.5466	94.3998	92.1419	87.3755	80.5768	87.2865	85.4844	81.8335	82.3992	77.7424		29	106.41	99.6353	105.979	99.5486	101.755	91.6047	92.1035	82.7937	74.0328	77.717	76.8937	73.2895	86.4592	93.2168	92.2201	95.7488	95.2129	92.8843		29	4.71086	2.15723	5.81241	2.85934	3.32636	-7.0506	19.4163	17.751	20.9818
30	100.122	99.554	98.9143	100.384	102.898	104.779	103.158	94.5986	93.3597	94.4813	92.6368	84.8913	83.5148	88.2248	83.6127	82.1775	82.5392	79.8049		30	106.018	99.4648	103.453	99.9069	102.54	88.2646	91.9212	81.9257	86.961	81.3205	77.137	75.4539	85.5097	93.6679	90.7826	97.0077	96.3855	92.4137		30	5.30611	1.90314	5.01866	2.98402	8.21129	-8.14788	20.4894	19.1399	19.2567
↓	100*(mean(x)-mean(0))/(The lowest mean-mean(0))																			↓	100*(mean(x)-mean(0))/(The lowest mean-mean(0))																			↓	100*(mean(x)-mean(0))/(The highest mean-mean(0))
[Processed data]	Rhod2 fluorescence intensity (a.u.)																			[Processed data]	Rhod2 fluorescence intensity (a.u.)																			[Processed data]	Rhod2 fluorescence intensity (a.u.)
Ionophore A conc.	0 uM			1 uM			2.5 uM			5 uM			10 uM			20 uM				Ionophore B conc.	0 uM			1 uM			2.5 uM			5 uM			10 uM			20 uM				Ionophore C conc.	0 uM			0.1 uM			0.25 uM
Time (min)	#1	#2	#3	#1	#2	#3	#1	#2	#3	#1	#2	#3	#1	#2	#3	#1	#2	#3		Time (min)	#1	#2	#3	#1	#2	#3	#1	#2	#3	#1	#2	#3	#1	#2	#3	#1	#2	#3		Time (min)	#1	#2	#3	#1	#2	#3	#1	#2	#3
0	0	0	0	0	0	0	0	0	0	0	0	0	0	0	0	0	0	0		0	0	0	0	0	0	0	0	0	0	0	0	0	0	0	0	0	0	0		0	0	0	0	0	0	0	0	0	0
1	17.2761	15.5044	-2.46246	3.2295	-5.98845	15.0586	-29.9344	4.86238	-9.89848	-17.1023	-9.78431	-3.38163	-19.6433	-12.4299	-9.15139	-10.2834	-46.4664	-15.6743		1	-15.1503	-1.96905	23.6309	19.2646	-10.269	13.4289	34.2529	14.6484	14.1691	11.8661	18.4216	8.47194	-12.5361	7.73507	4.6758	-17.7995	0.905124	4.80382		1	-1.7107	-12.9834	-14.7565	4.70169	-4.40064	-1.02706	-1.0504	7.24764	11.7655
2	2.40724	16.8899	-21.4938	-5.07921	-7.24668	4.47213	-40.0439	5.70619	-4.77218	-26.7321	-12.8952	-3.70888	-17.817	-11.7017	-7.92954	-15.9237	-53.2134	-10.3308		2	-28.288	0.758397	18.6975	33.3799	-9.81461	62.7692	40.4697	35.6971	44.2191	13.1928	40.3457	23.5611	-10.2173	18.1937	11.1647	-11.893	7.88532	18.4333		2	0.339797	-14.251	0.908335	7.25673	7.74695	-3.65444	4.38066	8.77783	23.8725
3	3.08598	8.35069	-8.6538	-10.3284	-6.73582	4.98854	-30.0719	5.20491	-4.39277	-27.0975	-14.8128	4.95077	3.2823	-2.01924	3.50762	-6.73234	-35.1675	-4.03455		3	-32.5837	2.0595	5.56783	20.655	-5.83121	61.4791	39.2177	39.995	48.9959	24.6683	44.9765	48.3796	-7.81798	21.9923	20.7628	-16.2431	7.3177	19.8217		3	-1.58181	-7.91294	21.2582	11.6338	3.57552	-4.6815	10.1579	21.1142	25.555
4	0	16.5977	-7.51052	-10.8183	-14.0203	-10.9169	-38.4216	-1.19471	-7.21729	-24.9575	-8.71042	11.5798	24.2638	1.94476	13.9723	11.2206	4.3555	10.2231		4	-31.7025	0.68882	35.4399	7.959	-12.8287	68.5245	50.0108	45.1914	40.5984	22.7888	53.9483	58.4077	2.46375	20.3872	16.9379	-8.70022	8.22282	14.6588		4	-0.749896	-9.85917	-6.66112	4.03152	3.10184	-2.38852	13.3688	26.6182	49.5128
5	1.56561	17.9644	-6.47276	-11.1183	-14.1623	-6.3622	-36.3227	12.6071	10.9693	-22.0346	2.25005	21.045	33.1513	1.00134	23.9133	33.7219	13.6788	14.6719		5	-23.2912	6.48465	-37.8871	8.13161	-11.5791	59.0221	67.651	55.915	55.0364	23.2311	55.2647	55.3034	11.2157	28.2893	15.4349	-13.3097	14.6584	9.83905		5	0.503837	-7.91294	8.19095	15.4873	10.1459	-1.32563	22.8582	21.3396	69.9105
6	1.56561	28.9447	6.98285	-9.95844	-9.59287	-3.04683	-41.0796	14.1026	2.11628	-3.78407	11.0883	23.8224	33.833	28.0707	37.9853	56.7563	37.8709	29.6585		6	-20.898	4.95394	29.393	5.97405	-8.21671	92.1288	67.0207	66.6639	60.0372	26.4076	59.8172	62.1721	17.8984	24.4762	16.6039	-7.27346	13.4925	10.7966		6	1.99191	-3.1242	-7.36229	18.0633	13.8131	-5.69663	35.0333	46.1311	76.921
7	2.71494	17.0124	5.73402	-10.3084	-8.40086	-13.7779	-29.4211	3.85147	-0.261374	1.35705	8.99168	26.1468	40.3555	21.111	38.5339	63.6778	76.7469	45.0677		7	-17.6437	5.90715	29.6649	12.3988	-9.81461	86.5531	70.3277	98.3344	53.8175	33.6968	69.2748	69.1194	20.1367	24.5198	18.8066	-2.18503	13.83	7.85209		7	2.88241	-0.396927	11.8721	17.7282	11.6281	-4.31128	44.6302	56.0358	83.6877
8	0.660635	7.24795	-31.3085	-10.4484	-2.2705	-1.92105	-32.6015	8.6303	13.9961	7.03751	10.4491	33.4555	46.4656	30.0155	43.2218	86.1533	70.6469	61.297		8	-18.5749	3.78503	14.6576	11.5453	-8.921	87.8994	64.888	75.9379	48.2879	31.4931	83.9275	76.8919	24.1947	26.154	22.1862	-6.76462	13.2547	14.2199		8	5.31958	1.83099	-15.9835	16.6496	10.5585	-9.8646	56.7575	54.3988	84.1023
9	-2.88688	8.85022	-22.2677	-13.2779	-4.9478	-13.7056	-4.64689	8.80575	13.5914	21.9563	19.1595	38.6076	54.0233	29.7507	44.9507	107.683	85.5503	58.8614		9	-13.1577	3.27015	-0.466144	20.166	-5.47528	82.088	50.3648	79.4135	65.0739	31.7953	89.7728	84.9866	20.5957	27.6574	13.4151	-6.74466	14.3746	11.1876		9	6.18664	2.75288	-11.7446	21.4351	15.8301	-9.9482	69.9353	63.7104	88.6866
10	2.2715	5.35349	-65.0442	-7.0089	-1.65557	-6.47581	-8.23058	17.1019	5.21904	11.2826	24.1199	32.9772	68.3477	36.7766	48.9321	95.5769	84.9958	76.7476		10	-12.3366	3.48584	1.38548	20.9523	-8.5272	84.2981	47.1873	82.3466	48.3327	31.7585	93.0951	90.6608	31.2558	26.2629	14.3534	2.32471	16.3843	11.8101		10	6.56159	2.61204	17.2265	19.0371	20.521	-15.3821	74.0772	70.6378	88.1501
11	-1.12217	6.77669	-46.9627	-10.4184	4.16259	-0.309847	-14.6281	16.6925	22.866	11.9612	21.9124	37.1224	73.0691	49.5624	38.7334	83.8318	88.843	86.1919		11	-15.1203	3.96593	21.8699	18.2865	-6.67939	79.7769	48.6207	83.6944	44.228	34.4044	99.7163	96.107	34.6616	27.0618	18.8623	5.24807	14.7811	13.2703		11	7.01856	2.03585	20.7961	23.1315	14.8369	-24.3988	80.9287	75.1928	92.1613
12	-4.3982	10.0472	-77.9546	-12.2281	-2.14752	19.634	-9.70622	10.9362	26.4831	14.8318	22.7562	41.6872	62.9613	53.9484	44.8177	106.462	75.684	88.4205		12	-17.0028	3.97289	31.9826	17.1358	-2.89289	89.1895	48.5948	80.2104	52.5538	35.2372	99.7633	102.984	37.7453	25.188	22.059	-0.14966	15.0189	17.9784		12	6.08119	5.26249	21.9116	21.9796	16.2426	-32.2212	89.9526	79.4038	95.563
13	-4.95024	-0.527809	-65.4312	-10.4284	-7.19938	25.6863	-8.08394	15.0132	13.9961	18.5463	16.6964	40.0761	51.2881	55.4794	49.8464	103.573	65.4596	90.1602		13	-18.2445	3.36061	-8.98622	14.8632	-10.9884	69.0966	48.8452	90.0014	52.2939	36.7702	103.023	90.0006	30.4265	36.1914	21.3831	2.47437	13.27	18.553		13	10.4165	6.2228	-6.50176	11.5291	15.9065	-32.9736	84.999	80.0443	94.234
14	-0.714933	5.94728	-60.0314	-10.8283	6.41417	18.7251	-11.5943	17.3441	26.6095	13.3269	23.617	39.8076	52.5253	52.1692	48.7659	97.5029	62.5944	91.1212		14	-19.4561	4.00072	26.6867	14.0481	-7.67145	70.757	46.1685	82.6602	96.5041	44.767	95.9238	100.838	30.9579	37.7675	27.3073	-1.23719	13.0553	12.3128		14	13.9668	9.23176	13.9756	24.6289	26.1593	-7.96572	85.5481	79.1903	91.3932
15	-2.49774	17.3611	-43.4097	-9.02859	-1.75018	14.6971	-11.1727	17.6616	25.3448	14.6753	27.2137	42.7612	54.6714	60.271	56.2715	100.022	90.1369	87.592		15	-19.8066	5.72625	-14.9813	11.5645	-6.36132	64.6876	45.3827	88.7892	91.6824	47.2876	98.5722	102.63	30.5876	35.3779	34.5437	0.199546	13.5308	20.3005		15	11.3187	4.9808	29.9113	22.6498	23.7298	-14.2834	94.4885	81.1949	95.307
16	-4.46155	7.37047	-76.2485	-4.81925	-7.85215	24.2507	-10.2378	19.767	14.1226	17.4067	31.0064	39.7572	69.4754	56.3152	48.716	97.6404	72.4607	94.319		16	-19.5162	1.85077	-15.9136	11.181	-9.39053	62.0063	43.5177	77.0145	45.9308	47.9435	96.3861	102.559	41.3041	31.9062	33.7644	7.76235	16.6221	18.9519		16	8.0731	9.59028	38.5166	19.2256	18.993	-5.79217	88.7709	81.4322	94.551
17	-4.74209	12.7428	-57.991	-5.27917	-2.90435	11.2784	-13.0333	23.2926	18.1107	15.8931	29.566	40.9068	68.4234	59.0793	55.0746	94.5451	91.9392	93.1426		17	-19.6664	4.73824	-6.55191	10.1166	-8.00467	60.5816	42.8787	90.6881	47.5171	53.884	96.2137	103.439	39.098	26.5607	38.2653	-9.01949	22.6665	6.7828		17	13.6505	9.39822	6.46989	22.1157	17.465	-9.6138	97.7352	84.8128	95.0875
18	-1.31222	5.62682	-51.3776	-4.59928	-3.29223	6.51712	-12.4834	23.4263	8.27121	18.8247	32.2081	42.3585	75.7455	58.6489	51.2511	92.4042	91.246	92.1319		18	-20.3573	1.40547	11.8996	5.08225	-10.216	55.1629	65.6737	87.8058	88.4292	58.4388	91.9355	105.954	38.0835	41.152	35.49	3.4322	20.7181	17.8827		18	15.3729	6.37645	37.7995	22.3671	20.1085	-8.37177	96.7922	88.0748	95.0265
19	-0.941178	-0.867115	-75.5801	-5.71911	-7.38859	13.6643	-17.8635	22.1815	10.944	19.6163	29.3359	42.6018	78.2114	62.795	56.2798	94.8117	97.1496	95.4374		19	-19.6363	4.27207	0.453195	5.41788	-9.52684	61.7708	41.1432	82.7874	46.1728	51.9972	118.718	113.271	35.7164	31.4995	39.5296	-13.6689	17.9414	25.647		19	11.1781	8.65558	34.1024	21.7388	22.5685	-9.85266	101.185	93.7448	97.5869
20	-2.91403	2.24319	-25.1347	-5.29917	-11.2106	4.42049	-13.2441	23.585	6.39944	13.9184	34.4582	43.2311	75.5098	49.1238	59.9121	112.833	90.1716	95.0978		20	-24.7732	1.85773	-9.98325	4.63156	-9.64801	52.9416	42.4384	76.0057	50.394	64.8362	117.331	109.789	31.6906	33.4242	45.4301	-0.299319	18.1715	25.256		20	16.1814	11.0628	16.6847	27.1839	0.748719	-10.5812	96.7444	93.2111	96.5993
21	-5.37558	4.91993	-15.9357	-4.01937	-9.2996	6.58942	-14.7839	26.5593	7.07395	22.6349	33.9468	41.7963	79.2466	49.2727	63.694	105.92	101.898	92.1816		21	-24.0222	2.40739	-24.9387	4.22882	-12.132	59.6392	39.2609	78.3878	103.71	67.4453	117.495	91.2737	38.5746	39.9972	39.0684	4.36009	20.7105	24.3941		21	11.4594	9.69271	5.81653	5.37186	2.53648	-11.7396	100.039	88.7866	102.342
22	0.959278	6.32428	-21.4234	-1.01984	-5.8087	8.32456	-12.2359	18.5472	23.2623	17.7286	26.1313	42.2746	72.581	48.5776	55.9473	88.75	88.4502	93.3995		22	-26.6157	3.20753	-16.9495	3.07812	-10.11	47.9043	38.4752	75.6751	104.624	67.8211	116.007	95.9184	42.4474	36.7361	40.5077	-0.868026	18.3556	25.7108		22	15.7127	9.0269	-29.6245	20.1576	12.5296	-10.9036	99.7285	93.6262	103.476
23	-4.20815	12.2904	-27.8786	-1.60975	-3.31115	2.18959	-10.5678	27.8041	23.0683	22.5392	31.3899	47.0491	85.9795	47.7914	61.109	97.0386	66.6149	85.2972		23	-25.6444	3.72241	-35.5953	4.80417	-10.3826	37.4035	37.5685	75.3869	53.5038	74.4323	113.899	91.093	44.2751	46.0763	31.8321	8.80997	18.7775	30.3311		23	17.0953	11.2036	-19.4097	-4.15717	25.3648	-13.316	99.0004	96.6392	102.452
24	-5.20363	8.26586	-26.8936	-2.26965	-6.20604	-5.47397	-10.412	24.9385	24.6366	16.4064	25.6114	50.9594	82.2175	44.5722	59.2472	92.6449	77.1282	84.9244		24	-27.577	1.7464	-20.7046	4.23841	-10.8294	32.6467	37.5772	75.0308	60.7363	72.6781	94.2627	93.7886	49.4361	46.6138	38.138	4.14058	17.1053	28.2883		24	15.8298	10.4994	6.18305	8.57613	15.8453	-11.6799	97.2816	97.3865	99.1231
25	-0.506788	0.688037	-20.9661	-2.99953	-6.80204	-3.82145	-16.0396	21.5382	17.1748	23.0959	26.6938	43.4577	78.7669	47.4604	56.9946	97.4341	79.5659	87.0121		25	-26.3954	1.79511	-12.3528	2.79045	-8.48176	42.6315	33.2081	75.0139	50.161	67.46	93.863	92.264	44.0979	39.6704	37.2872	3.31247	15.0189	28.3122		25	13.92	12.9065	45.9267	17.0894	17.7859	-11.7515	95.7776	100.269	99.4523
26	-2.58824	9.00103	17.6418	2.20965	-6.29118	-5.71152	-11.9151	23.8273	17.0989	23.0872	30.4098	46.7974	90.5158	54.4781	67.85	98.7668	78.295	89.8288		26	-28.0977	-6.88124	-33.653	1.61098	-9.61772	46.5356	33.3981	72.2843	57.0976	69.7006	100.437	94.2209	41.0625	37.23	40.134	8.93967	16.7601	31.2567		26	16.0876	10.4482	-2.34255	-7.28814	10.9405	-16.2658	97.58	98.4422	97.7698
27	-5.55657	2.63904	13.3853	-2.09967	-8.65629	-17.1346	-14.179	16.7844	9.65397	17.7199	32.7877	52.6544	79.3139	47.3693	61.6659	91.4928	68.2785	88.7436		27	-25.9949	2.53959	-40.4898	2.48359	-7.97437	52.5152	32.975	71.9028	55.592	68.1749	93.7142	83.9806	44.8226	38.8642	39.6728	16.6022	19.8284	25.8544		27	19.5207	11.0756	-10.0554	-5.79072	24.1118	-26.1066	100.111	92.784	100.513
28	-3.63802	5.17441	-11.9254	-1.79972	-1.30554	-2.46845	-8.27641	21.7804	26.3397	27.5585	36.4781	50.5818	78.304	59.4186	55.4985	81.6221	65.1014	92.3225		28	-26.095	0.264395	-39.3503	2.02331	-9.85248	42.2949	33.0441	70.8093	101.514	73.9827	94.4272	131.59	40.7244	29.7201	38.806	20.9623	21.9147	29.3895		28	20.8331	7.7977	13.88	31.5715	13.37	-27.5158	102.772	96.5561	100.672
29	0.542987	-2.26204	-19.8052	-0.279956	-15.1178	-20.1711	-11.7776	27.2276	28.2284	24.4964	34.3729	55.2221	84.9612	55.6118	63.4945	79.464	76.9895	97.3594		29	-26.4154	1.50288	-24.6409	1.8603	-7.23222	34.5988	32.5433	70.911	107.017	91.8335	95.2264	110.08	55.8048	27.9552	32.0627	17.5202	19.7286	29.3256		29	23.7389	10.8707	29.2898	14.4087	16.7621	-35.5293	97.8426	89.4508	105.731
30	-0.533938	1.95101	4.74904	-1.67974	-12.677	-20.9044	-13.8123	23.6268	29.0462	24.1398	32.2081	66.0886	72.1097	51.5071	71.6818	77.9593	76.3772	88.3376		30	-24.8033	2.20561	-14.2303	0.383566	-10.4659	48.3643	33.2945	74.4883	53.7368	76.9824	94.2235	101.16	59.7178	26.0959	37.9869	12.332	14.8962	31.2647		30	26.7385	9.59028	25.29	15.037	41.3782	-41.0587	103.25	96.4494	97.0383
				↓Caliculation of Average and SD at 10 min & 20 min, then we used 20 min data in graph																				↓Caliculation of Average and SD at 10 min & 20 min, then we used 20 min data in graph																				↓Caliculation of Average and SD at 10 min & 20 min, then we used 20 min data in graph
				[10 min]				Graph data[20 min]																[10 min]				Graph data[20 min]																[10 min]				Graph data[20 min]
				Conc. of Ionophore A (µM)	% of Transport	SD		Conc. of Ionophore A (µM)	% of Transport	SD														Conc. of Ionophore B (µM)	% of Transport	SD		Conc. of Ionophore B (µM)	% of Transport	SD														Conc. of Ionophore C (nM)	% of Transport	SD		Conc. of Ionophore C (µM)	% of Transport
				0	-19.1398	32.4838		0	-8.60186	11.8786														0	-2.48841	7.01628		0	-10.9663	10.8942														0	8.80004	6.17271		0	14.6429
				1	-5.04676	2.40779		1	-4.02976	6.44419														1	32.2411	38.7274		1	15.975	26.7814														0.1	8.05869	16.5862		0.1	5.78383
				2.5	4.69677	10.3485		2.5	5.58013	15.0466														2.5	59.2889	16.311		2.5	56.2794	14.3218														0.25	77.6217	7.57595		0.25	95.5183
				5	22.7932	8.9063		5	30.5359	12.284														5	71.8381	28.358		5	97.3188	23.1741														0.5	78.7485	3.3213		0.5	85.13
				10	51.3521	13.0019		10	61.5152	10.8315														10	23.9574	7.09033		10	36.8483	6.10936														1	66.5776	4.93603		1	73.1257
				20	85.7734	7.70666		20	99.3676	9.73182														20	10.173	5.85535		20	14.376	10.7726														2	58.122	23.3866		2	56.7302
[truncated: 9 more columns]

## Sheet: Figure 1e
Plate reader experiment	n = 3 (each sample includes GUVs solution)
[Raw data]
	Ionophore A (20 µM)			Ionophore B (5 µM)			Ionophore C (1 µM)
Time (min)	#1	#2	#3	#1	#2	#3	#1	#2	#3
0	50874	37862	52800	55917	52596	52440	43770	44486	42306
1	52070	41884	54692	54307	50245	51362	44620	43438	42253
2	52726	42468	54047	54127	47447	49442	47141	45445	41729
3	51657	40906	53287	52570	46856	46284	48725	47746	44025
4	49569	37485	51566	52825	45711	45008	49392	50055	44950
5	46952	36678	51029	52765	45543	45403	49670	49524	46810
6	44273	34584	49220	52334	44962	44529	50211	50885	47151
7	43468	31219	47360	51345	43755	43645	50033	50457	47503
8	40854	31747	45401	51644	41885	42656	50197	49403	47476
9	38350	30457	45695	51603	41139	41626	50214	49950	48189
10	39758	30505	43536	51608	40715	40904	49940	49756	48099
11	41124	30172	42396	51249	39870	40211	50138	50655	48241
12	38492	31311	42127	51136	39864	39336	50443	50218	48876
13	38828	32196	41917	50928	39448	40988	49911	50761	48507
14	39534	32444	41801	49843	40354	39609	49710	50926	48746
15	39241	30060	42227	49501	40016	39381	50119	50177	48988
16	39518	31590	41415	49412	40295	39390	50290	49310	48609
17	39878	29904	41557	48606	40317	39278	50108	51402	49029
18	40127	29964	41679	47988	40863	38958	50204	50252	48997
19	39847	29453	41280	48862	37445	38027	50318	50203	49162
20	37751	30057	41321	47120	37622	38470	49912	50546	49024
21	38555	29042	41673	46766	37601	40826	49718	49955	49407
22	40552	30206	41526	46715	37791	40235	50054	49764	49609
23	39588	32096	42504	45818	38060	40849	50175	50206	49220
24	40099	31186	42549	46056	40566	40506	49752	50831	49670
25	39542	30975	42297	46764	40617	40700	50207	50956	49051
26	39387	31085	41957	46460	39778	40451	49864	51112	48986
27	40233	31952	42088	46667	40636	41754	50089	50580	49761
28	41381	32227	41656	45879	40545	35696	49858	50971	49117
29	41632	31198	41048	43457	40443	38433	49739	50944	49326
30	41807	31251	42137	45472	40571	39568	49969	49616	49459
↓	100*Int(x)/Int(0min) For ionophore A & B, Int(x) is defined as the maximum intensity here. For ionophore C, Int(x) is defined as 0 here.
[Processed data]
	Ionophore A (20 µM)			Ionophore B (5 µM)			Ionophore C (1 µM)
Time (min)	#1	#2	#3	#1	#2	#3	#1	#2	#3
0	100	100	100	100	100	100	0	0	0
1	102.351	110.623	103.583	97.1207	95.5301	97.9443	1.94197	-2.3558	-0.125278
2	103.64	112.165	102.362	96.7988	90.2103	94.283	7.70162	2.15573	-1.36387
3	101.539	108.04	100.922	94.0143	89.0866	88.2609	11.3205	7.32815	4.06325
4	97.4348	99.0043	97.6629	94.4704	86.9097	85.8276	12.8444	12.5185	6.2497
5	92.2908	96.8729	96.6458	94.3631	86.5902	86.5809	13.4796	11.3249	10.6462
6	87.0248	91.3422	93.2197	93.5923	85.4856	84.9142	14.7156	14.3843	11.4523
7	85.4425	82.4547	89.697	91.8236	83.1907	83.2285	14.3089	13.4222	12.2843
8	80.3043	83.8492	85.9867	92.3583	79.6353	81.3425	14.6836	11.0529	12.2205
9	75.3823	80.4421	86.5436	92.285	78.217	79.3783	14.7224	12.2825	13.9058
10	78.1499	80.5689	82.4545	92.2939	77.4108	78.0015	14.0964	11.8464	13.6931
11	80.835	79.6894	80.2955	91.6519	75.8042	76.68	14.5488	13.8673	14.0287
12	75.6614	82.6977	79.786	91.4498	75.7928	75.0114	15.2456	12.885	15.5297
13	76.3219	85.0351	79.3883	91.0778	75.0019	78.1617	14.0302	14.1056	14.6575
14	77.7096	85.6901	79.1686	89.1375	76.7245	75.532	13.5709	14.4765	15.2224
15	77.1337	79.3936	79.9754	88.5259	76.0818	75.0973	14.5054	12.7928	15.7944
16	77.6782	83.4346	78.4375	88.3667	76.6123	75.1144	14.896	10.8439	14.8986
17	78.3858	78.9816	78.7064	86.9253	76.6541	74.9008	14.4802	15.5465	15.8914
18	78.8753	79.14	78.9375	85.8201	77.6922	74.2906	14.6996	12.9614	15.8157
19	78.3249	77.7904	78.1818	87.3831	71.1936	72.5153	14.96	12.8512	16.2057
20	74.2049	79.3857	78.2595	84.2678	71.5302	73.36	14.0324	13.6223	15.8795
21	75.7853	76.7049	78.9261	83.6347	71.4902	77.8528	13.5892	12.2938	16.7849
22	79.7107	79.7792	78.6477	83.5435	71.8515	76.7258	14.3569	11.8644	17.2623
23	77.8158	84.771	80.5	81.9393	72.3629	77.8966	14.6333	12.858	16.3428
24	78.8202	82.3675	80.5852	82.3649	77.1275	77.2426	13.6669	14.2629	17.4065
25	77.7254	81.8103	80.108	83.6311	77.2245	77.6125	14.7064	14.5439	15.9434
26	77.4207	82.1008	79.464	83.0874	75.6293	77.1377	13.9228	14.8946	15.7897
27	79.0836	84.3907	79.7121	83.4576	77.2606	79.6224	14.4368	13.6987	17.6216
28	81.3402	85.117	78.8939	82.0484	77.0876	68.0702	13.9091	14.5776	16.0994
29	81.8335	82.3992	77.7424	77.717	76.8937	73.2895	13.6372	14.5169	16.5934
30	82.1775	82.5392	79.8049	81.3205	77.137	75.4539	14.1627	11.5317	16.9078
[% of Transport]
	Ionophore A (20 µM)			Ionophore B (5 µM)			Ionophore C (1 µM)
Time (min)	#1	#2	#3	#1	#2	#3	#1	#2	#3
0	0	0	0	0	0	0	0	0	0
1	-10.2834	-46.4664	-15.6743	11.8661	18.4216	8.47194	9.78594	-11.8713	-0.631298
2	-15.9237	-53.2134	-10.3308	13.1928	40.3457	23.5611	38.8099	10.8631	-6.87281
3	-6.73234	-35.1675	-4.03455	24.6683	44.9765	48.3796	57.0463	36.9279	20.4755
4	11.2206	4.3555	10.2231	22.7888	53.9483	58.4077	64.7254	63.0833	31.4934
5	33.7219	13.6788	14.6719	23.2311	55.2647	55.3034	67.926	57.0683	53.6484
6	56.7563	37.8709	29.6585	26.4076	59.8172	62.1721	74.1544	72.4852	57.7102
7	63.6778	76.7469	45.0677	33.6968	69.2748	69.1194	72.1051	67.637	61.9029
8	86.1533	70.6469	61.297	31.4931	83.9275	76.8919	73.9933	55.6977	61.5813
9	107.683	85.5503	58.8614	31.7953	89.7728	84.9866	74.189	61.8939	70.0741
10	95.5769	84.9958	76.7476	31.7585	93.0951	90.6608	71.0344	59.6963	69.002
11	83.8318	88.843	86.1919	34.4044	99.7163	96.107	73.314	69.8798	70.6934
12	106.462	75.684	88.4205	35.2372	99.7633	102.984	76.8254	64.9297	78.2571
13	103.573	65.4596	90.1602	36.7702	103.023	90.0006	70.7006	71.0805	73.8618
14	97.5029	62.5944	91.1212	44.767	95.9238	100.838	68.3865	72.9496	76.7086
15	100.022	90.1369	87.592	47.2876	98.5722	102.63	73.0953	64.4652	79.5912
16	97.6404	72.4607	94.319	47.9435	96.3861	102.559	75.064	54.6442	75.0768
17	94.5451	91.9392	93.1426	53.884	96.2137	103.439	72.9686	78.3415	80.0795
18	92.4042	91.246	92.1319	58.4388	91.9355	105.954	74.0738	65.3148	79.6984
19	94.8117	97.1496	95.4374	51.9972	118.718	113.271	75.3863	64.7598	81.6637
20	112.833	90.1716	95.0978	64.8362	117.331	109.789	70.7121	68.6451	80.02
21	105.92	101.898	92.1816	67.4453	117.495	91.2737	68.4786	61.9505	84.582
22	88.75	88.4502	93.3995	67.8211	116.007	95.9184	72.3469	59.787	86.9881
23	97.0386	66.6149	85.2972	74.4323	113.899	91.093	73.74	64.7937	82.3546
24	92.6449	77.1282	84.9244	72.6781	94.2627	93.7886	68.87	71.8735	87.7147
25	97.4341	79.5659	87.0121	67.46	93.863	92.264	74.1084	73.2894	80.3416
26	98.7668	78.295	89.8288	69.7006	100.437	94.2209	70.1595	75.0565	79.5673
27	91.4928	68.2785	88.7436	68.1749	93.7142	83.9806	72.7499	69.0303	88.7986
28	81.6221	65.1014	92.3225	73.9827	94.4272	131.59	70.0904	73.4593	81.1277
29	79.464	76.9895	97.3594	91.8335	95.2264	110.08	68.7204	73.1535	83.6172
30	77.9593	76.3772	88.3376	76.9824	94.2235	101.16	71.3683	58.1105	85.2014
	100*(mean(x)-mean(0))/(The lowest mean-mean(0))						100*(mean(x)-mean(0))/(The highest mean-mean(0))
Figure 1d [Graph data]
Time (min)	Ionophore A (20 µM)		Ionophore B (5 µM)		Ionophore C (1 µM)
	% of Transport	SD	% of Transport	SD	% of Transport	SD
0	0	0	0	0	0	0
1	-24.1413	15.9389	12.9199	4.1297	-0.905551	8.84366
2	-26.4893	19.0342	25.6998	11.1878	14.2667	18.8045
3	-15.3115	14.0835	39.3415	10.4681	38.1499	14.955
4	8.59971	3.02862	45.0483	15.8447	53.1007	15.2934
5	20.6909	9.22325	44.5997	15.1099	59.5476	6.08672
6	41.4286	11.3451	49.4656	16.3328	68.1166	7.38995
7	61.8308	12.9988	57.3637	16.7351	67.215	4.17571
8	72.6991	10.2508	64.1042	23.2377	63.7574	7.62598
9	84.0316	19.9603	68.8516	26.2755	68.719	5.11009
10	85.7734	7.70666	71.8381	28.358	66.5776	4.93603
11	86.2889	2.04693	76.7425	29.9738	71.2958	1.46526
12	90.1889	12.6272	79.328	31.2046	73.3374	5.97382
13	86.3977	15.7856	76.5979	28.6598	71.881	1.40924
14	83.7395	15.1771	80.5096	25.3534	72.6816	3.40279
15	92.5837	5.3614	82.8299	25.1868	72.3839	6.19559
16	88.1401	11.1696	82.2963	24.4214	68.2617	9.62898
17	93.209	1.0649	84.5124	21.8575	77.1299	3.02681
18	91.9274	0.494455	85.4428	19.934	73.029	5.91836
19	95.7996	0.988215	94.6619	30.2504	73.9366	6.97674
20	99.3676	9.73182	97.3188	23.1741	73.1257	4.94746
21	100	5.76717	92.0714	20.4406	71.6704	9.51092
22	90.1999	2.26576	93.2487	19.762	73.0406	11.1156
23	82.9836	12.5277	93.1413	16.1771	73.6294	7.16961
24	84.8992	6.33471	86.9098	10.0652	76.1527	8.26696
25	88.004	7.32831	84.529	12.0872	75.9131	3.14919
26	88.9636	8.37993	88.1195	13.2691	74.9278	3.84183
27	82.8383	10.3563	81.9566	10.5241	76.8596	8.57765
28	79.682	11.1973	100	23.846	74.8925	4.61852
29	84.6043	9.07563	99.0467	7.92387	75.1637	6.2455
30	80.8914	5.30476	90.7887	10.165	71.5601	11.0606
