# Supplementary material for: Adaptive metal ion transport and metalloregulation-driven differentiation in pluripotent synthetic cells
Source: Nat Chem. 2024 Dec 23;17(1):54–65. doi: 10.1038/s41557-024-01682-y (PMC11703756; doi:10.1038/s41557-024-01682-y)
Supplement: Supplementary file 7 — Statistical source data. [file 41557_2024_1682_MOESM7_ESM.xlsx]

## Sheet: Figure 2b
apo-urease add NiCl2 first
[Raw data]
add NiCl2 20 min
Time (min)	GUV1	GUV2	GUV3	GUV4	GUV5	GUV6	GUV7	GUV 8	GUV 9	GUV 10	Ave.	SD
0	23.355	29.511	48.078	25.754	20.494	30.811	14.29	42.028	46.895	29.929	31.1145	10.6994
2.33	23.365	29.865	47.986	25.621	20.495	30.651	14.33	42.078	46.513	29.919	31.0823	10.6296
5.6	23.948	29.39	48.468	25.308	20.498	30.378	14.587	42.468	46.397	29.909	31.1351	10.6748
7.4	23.681	28.852	47.82	24.811	20.398	29.289	14.264	43.722	46.005	30.46	30.9302	10.7799
10.14	23.592	29.333	48.841	25.244	20.38	29.333	14.146	44.508	46.754	30.889	31.302	11.1286
12.47	23.49	29.315	48.574	25.294	20.038	29.639	14.75	41.651	46.698	31.317	31.0766	10.7081
15.2	23.323	29.153	45.937	24.933	20.101	29.592	14.278	43.127	45.608	31.163	30.7215	10.4037
17.54	23.516	29.019	45.368	24.99	20.176	29.897	14.549	46.095	45.389	30.115	30.9114	10.6166
20.27	23.59	29.685	46.095	25.012	20.09	30.2	14.424	42.476	45.683	34.052	31.1307	10.35
add ionophore A 30 min
Time (min)	GUV1	GUV2	GUV3	GUV4	GUV5	GUV6	GUV7	GUV 8	GUV 9	GUV 10	Ave.	SD
0	35.381	30.645	43.47	64.819	73.769	44.783	26.381	14.554	28.807	70.056	43.2665	19.1181
2.33	35.381	30.645	43.47	64.819	73.769	44.783	26.381	14.554	28.807	70.056	43.2665	19.1181
5.6	37.83	32.419	51.735	67.159	80.045	46.067	28.633	15.525	30.959	75.759	46.6131	20.5652
7.4	40.579	34.476	47.392	71.689	85.667	46.306	29.948	17.023	33.233	79.795	48.6108	21.7529
10.14	39.601	36.159	49.621	74.693	88.558	47.138	30.49	18.357	37.296	86.103	50.8016	22.9016
12.47	41.444	33.062	59.516	79.196	89.071	47.568	32.986	21.235	40.741	95.323	54.0142	24.354
15.2	40.3	38.824	65.368	84.678	89.436	47.889	36.585	23.584	45.567	102.236	57.4467	25.0776
17.54	52.02	49.526	73.591	90.489	89.583	49.101	41.304	26.099	53.744	101.824	62.7281	23.4401
20.27	58.028	57.77	84.417	98.27	90.295	48.481	45.882	29.373	61.478	108.74	68.2734	24.3941
23.01	78.857	66.788	96.744	104.933	96.835	50.733	52.138	32.665	70.056	112.528	76.2277	24.9988
25.94	91.175	76.604	100.322	106.289	101.141	51.931	58.737	35.88	73.23	113.023	80.8332	24.5019
28.08	100.278	85.823	100.339	106.867	110.778	54.64	67.327	39.753	75.133	113.352	85.429	24.0682
[Graph data]
Time (min)	Ave.	SD
0	31.1145	10.6994
2.33	31.0823	10.6296
5.6	31.1351	10.6748
7.4	30.9302	10.7799
10.14	31.302	11.1286
12.47	31.0766	10.7081
15.2	30.7215	10.4037
17.54	30.9114	10.6166
20.27	31.1307	10.35
22.8	43.2665	19.1181
25.13	43.2665	19.1181
28.4	46.6131	20.5652
30.2	48.6108	21.7529
32.94	50.8016	22.9016
35.27	54.0142	24.354
38	57.4467	25.0776
40.34	62.7281	23.4401
43.07	68.2734	24.3941
45.81	76.2277	24.9988
48.74	80.8332	24.5019
50.88	85.429	24.0682

## Sheet: Figure 2d
	apo-GaoA add CuCl2 first
	[Raw data]
	add CuCl2 20 min
	Time (min)	GUV1	GUV2	GUV3	GUV4	GUV5	GUV6	GUV7	GUV 8	GUV 9	GUV 10	Ave.	SD
	0	1.379	2.455	1.112	1.271	1.058	1.041	1.097	1.114	2.343	1.984	1.4854	0.528193
	2.33	1.624	1.976	1.194	1.251	1.036	1.039	1.688	3.071	1.271	2.571	1.6721	0.650545
	5.6	1.448	1.192	1.743	1.055	1.068	1.27	2.704	1.817	1.65	3.39	1.7337	0.720605
	7.4	1.309	1.115	1.469	1.051	1.033	1.767	2.712	1.125	2.795	2.536	1.6912	0.683444
	10.14	1.396	2.223	1.153	1.035	1.046	1.043	1.849	2.287	1.511	1.228	1.4771	0.457731
	12.47	1.482	2.179	1.162	1.168	1.058	1.09	1.163	1.715	2.195	1.274	1.4486	0.41434
	15.2	1.26	1.135	1.198	1.268	1.108	2.305	1.448	1.722	1.396	1.071	1.3911	0.35578
	17.54	1.207	1.154	1.257	1.22	1.642	1.071	1.198	2.131	2.32	2.709	1.5909	0.555701
	20.27	1.162	1.027	1.293	1.117	1.131	1.308	2.792	1.03	2.703	1.533	1.5096	0.635459
	add ionophore B 30 min
	Time (min)	GUV1	GUV2	GUV3	GUV4	GUV5	GUV6	GUV7	GUV 8	GUV 9	GUV 10	Ave.	SD
	0	7.458	7.406	6.669	6.074	7.439	9.275	6.196	6.987	7.729	6.615	7.1848	0.877196
	2.33	8.689	9.306	7.749	9.072	11.05	8.455	8.758	8.377	9.431	8.616	8.9503	0.837572
	5.6	7.304	10.077	10.636	10.552	11.349	9.977	10.014	10.832	10.013	9.837	10.0591	1.02411
	7.4	11.118	9.968	11.774	11.628	10.214	12.292	10.81	11.897	10.477	9.147	10.9325	0.941369
	10.14	11.415	12.425	12.441	13.574	11.905	12.634	14.499	12.521	12.479	11.874	12.5767	0.839149
	12.47	14.903	14.578	13.49	12.124	11.586	13.099	12.981	13.269	12.36	13.274	13.1664	0.969983
	15.2	13.242	15.339	15.237	13.847	14.025	13.732	13.868	13.522	15.316	12.537	14.0665	0.898188
	17.54	16.278	15.785	13.341	14.439	12.72	14.22	15.292	14.436	14.108	16.334	14.6953	1.14776
	20.27	16.835	15.531	14.961	14.782	14.786	23.175	16.239	16.149	16.026	15.076	16.356	2.36857
	23.01	17.183	15.479	19.533	23.917	18.164	16.409	18.291	16.573	20.609	15.176	18.1334	2.52323
	25.94	16.602	17.69	16.778	24.325	18.184	17.571	20.309	20.094	17.308	14.627	18.3488	2.53225
	28.08	16.351	18.86	15.897	24.901	18.681	24.637	20.724	23.5	18.725	16.933	19.9209	3.20085
	[Graph data]
	Time (min)	Ave.	SD
	0	1.4854	0.528193
	2.33	1.6721	0.650545
	5.6	1.7337	0.720605
	7.4	1.6912	0.683444
	10.14	1.4771	0.457731
	12.47	1.4486	0.41434
	15.2	1.3911	0.35578
	17.54	1.5909	0.555701
	20.27	1.5096	0.635459
	22.8	7.1848	0.877196
	25.13	8.9503	0.837572
	28.4	10.0591	1.02411
	30.2	10.9325	0.941369
	32.94	12.5767	0.839149
	35.27	13.1664	0.969983
	38	14.0665	0.898188
	40.34	14.6953	1.14776
	43.07	16.356	2.36857
	45.81	18.1334	2.52323
	48.74	18.3488	2.53225
	50.88	19.9209	3.20085

## Sheet: Figure 2f
	apo-PLA2 add CaCl2 first
	[Raw data]
	add CaCl2 20 min
	Time (min)	GUV1	GUV2	GUV3	Ave.	SD
	0	985.273	943.025	630.856	853.051	158.06
	2.33	985.273	943.025	630.856	853.051	158.06
	5.6	985.273	943.025	630.856	853.051	158.06
	7.4	985.273	943.025	630.856	853.051	158.06
	10.14	985.273	943.025	630.856	853.051	158.06
	12.47	985.273	943.025	630.856	853.051	158.06
	15.2	985.273	943.025	630.856	853.051	158.06
	17.54	985.273	943.025	630.856	853.051	158.06
	20.27	985.273	943.025	630.856	853.051	158.06
	add ionophore C 30 min
	Time (min)	GUV1	GUV2	GUV3	Ave.	SD
	22.8	975.624	943.025	630.856	849.835	155.412
	25.13	975.624	943.025	630.856	849.835	155.412
	28.4	975.624	943.025	630.856	849.835	155.412
	30	975.624	943.025	630.856	849.835	155.412
	31	975.624	943.025	630.856	849.835	155.412
	32	905.471	943.025	630.856	826.451	139.153
	33	886.172	943.025	630.856	820.018	135.756
	34	886.172	943.025	630.856	820.018	135.756
	35	886.172	943.025	630.856	820.018	135.756
	36	905.992	943.025	630.856	826.624	139.252
	37	905.992	943.025	639.463	829.493	135.22
	38	915.642	943.025	623.685	827.451	144.517
	39	915.642	943.025	606.342	821.67	152.669
	40	915.642	943.025	606.342	821.67	152.669
	41	155.563	943.025	611.167	569.918	322.8
	42		934.419	611.167	772.793	161.626
	43		189.726	615.47	402.598	212.872
	44			615.47	615.47	0
	45			615.47	615.47	0
	46			615.47	615.47	0
	47			607.124	607.124	0
	48			92.581	92.581	0
	49
	50
	51
	52
	53
	54
	55
	56
	57
	58
	59
	[Graph data]
	Time (min)	Ave.	SD
	Time	853.051	158.06
	0	853.051	158.06
	2.33	853.051	158.06
	5.6	853.051	158.06
	7.4	853.051	158.06
	10.14	853.051	158.06
	12.47	853.051	158.06
	15.2	853.051	158.06
	17.54	853.051	158.06
	20.27	849.835	155.412
	22.8	849.835	155.412
	25.13	849.835	155.412
	28.4	849.835	155.412
	30	849.835	155.412
	31	826.451	139.153
	32	820.018	135.756
	33	820.018	135.756
	34	820.018	135.756
	35	826.624	139.252
	36	829.493	135.22
	37	827.451	144.517
	38	821.67	152.669
	39	821.67	152.669
	40	569.918	322.8
	41	772.793	161.626
	42	402.598	212.872
	43	615.47
	44	615.47
	45	615.47
	46	607.124
	47	92.581
	48
	49
	50
	51
	52
	53
	54
	55
	56
	57
	58
	59
