# Supplementary material for: Adaptive metal ion transport and metalloregulation-driven differentiation in pluripotent synthetic cells
Source: Nat Chem. 2024 Dec 23;17(1):54–65. doi: 10.1038/s41557-024-01682-y (PMC11703756; doi:10.1038/s41557-024-01682-y)
Supplement: Supplementary file 8 — Statistical source data. [file 41557_2024_1682_MOESM8_ESM.xlsx]

## Sheet: Figure 3c
Figure 3
Raw data
		n=10																n=10
No.	Time (min)	1	2	3	4	5	6	7	8	9	10					No.	Time (min)	1	2	3	4	5	6	7	8	9	10
only ionophore A	0	10.61	4.851	8.57	8.788	7.032	5.466	8.764	6.556	11.052	12.619					only ionophore A	0	0.5	1.135	1.738	3.369	2.907	1.061	2.692	0.382	1.17	1.525
urease sensor intenisty	10	30.756	22.071	26.275	30.856	21.637	35.42	30.01	36.188	49.525	21.89					GaoA sensor intenisty	10	1.24	1.825	0.988	1.455	0.462	0.718	0.809	0.028	0.387	0.384
	20	30.913	33.792	26.488	28.786	38.425	48.75	33.891	55.638	52.481	39.409						20	0.636	0.372	1.711	1.071	0.129	0.949	2.047	0.857	0.84	2.556
	30	30.588	33.573	46.052	53.2	51.599	32.806	36.702	58.172	33.749	52.65						30	1.199	2.202	1.653	0.494	0.787	0.5	1.008	2.509	1.215	3.114
	40	30.74	39.611	57.536	37.312	34.636	32.071	52.75	38.583	36.783	38.815						40	0.272	1.616	3.365	0.724	0.683	0.313	1.562	2.185	0.929	0.156
	50	58.531	59.596	52.35	53.445	47.788	22.798	63.122	46.792	51.5	55.587						50	0.523	0.264	1.733	2.3	3.5	2.28	0.979	0.729	0.783	1.178
	60	59.297	60.84	77.741	51.58	55.01	74.513	80.6	60.512	43.446	60.675						60	1.482	0.415	0.542	0.879	0.485	0.385	2.086	1.506	1.178	0.34
Processed data
		n=10																n=10
No.	Time (min)	1	2	3	4	5	6	7	8	9	10	average	normalization	SD		No.	Time (min)	1	2	3	4	5	6	7	8	9	10	average	normalization	SD
only ionophore A	0	10.61	4.851	8.57	8.788	7.032	5.466	8.764	6.556	11.052	12.619	8.4308	0	2.37687		only ionophore A	0	0.5	1.135	1.738	3.369	2.907	1.061	2.692	0.382	1.17	1.525	1.6479	0	0.970411
urease sensor intenisty	10	30.756	22.071	26.275	30.856	21.637	35.42	30.01	36.188	49.525	21.89	30.4628	22.032	8.12719		GaoA sensor intenisty	10	1.24	1.825	0.988	1.455	0.462	0.718	0.809	0.028	0.387	0.384	0.8296	-0.8183	0.525404
	20	30.913	33.792	26.488	28.786	38.425	48.75	33.891	55.638	52.481	39.409	38.8573	30.4265	9.66136			20	0.636	0.372	1.711	1.071	0.129	0.949	2.047	0.857	0.84	2.556	1.1168	-0.5311	0.722887
	30	30.588	33.573	46.052	53.2	51.599	32.806	36.702	58.172	33.749	52.65	42.9091	34.4783	9.9127			30	1.199	2.202	1.653	0.494	0.787	0.5	1.008	2.509	1.215	3.114	1.4681	-0.1798	0.840441
	40	30.74	39.611	57.536	37.312	34.636	32.071	52.75	38.583	36.783	38.815	39.8837	31.4529	8.17597			40	0.272	1.616	3.365	0.724	0.683	0.313	1.562	2.185	0.929	0.156	1.1805	-0.4674	0.962442
	50	58.531	59.596	52.35	53.445	47.788	22.798	63.122	46.792	51.5	55.587	51.1509	42.7201	10.6292			50	0.523	0.264	1.733	2.3	3.5	2.28	0.979	0.729	0.783	1.178	1.4269	-0.221	0.959955
	60	59.297	60.84	77.741	51.58	55.01	74.513	80.6	60.512	43.446	60.675	62.4214	53.9906	11.2376			60	1.482	0.415	0.542	0.879	0.485	0.385	2.086	1.506	1.178	0.34	0.9298	-0.7181	0.574094
Graph data
only ionophore A	urease sensor intenisty		GaoA sensor intenisty
Time (min)	average	SD	average	SD
0	0	2.37687	0	0.970411
10	22.032	8.12719	-0.8183	0.525404
20	30.4265	9.66136	-0.5311	0.722887
30	34.4783	9.9127	-0.1798	0.840441
40	31.4529	8.17597	-0.4674	0.962442
50	42.7201	10.6292	-0.221	0.959955
60	53.9906	11.2376	-0.7181	0.574094

## Sheet: Figure 3e
Raw data
		n=10																n=10
No.	Time (min)	1	2	3	4	5	6	7	8	9	10					No.	Time (min)	1	2	3	4	5	6	7	8	9	10
only ionophore B	0	0.015	0.016	0.004	0.172	0.629	0.017	0.01	0.042	0.165	1.796					only ionophore B	0	22.243	18.338	21.616	19.925	23.91	24.439	24.434	22.757	22.001	20.583
GaoA sensor intenisty	10	10.742	11.5	11.176	12.264	11.955	12.604	10.531	12.135	12.951	13.089					urease sensor intenisty	10	17.075	16.554	17.148	22.625	15.896	15.734	12.386	13.815	17.071	17.654
	20	26.394	23.222	24.869	23.748	23.147	22.736	23.65	19.018	24.096	24.257						20	17.898	17.406	13.008	17.219	15.156	17.744	13.416	10.531	12.929	20.628
	30	42.951	43.898	34.491	30.081	39.25	30.204	44.214	30.814	30.137	29.966						30	8.58	6.968	16.982	4.681	21.976	18.423	7.571	9.316	20.257	18.627
	40	32.395	36.183	34.49	37.4	30.406	32.048	34.012	36.657	35.508	27.843						40	7.472	6.521	6.464	13.812	6.705	27.437	18.042	4.65	8.852	27.018
	50	32.517	30.104	30.091	25.311	21.485	36.84	38.507	29.795	32.36	32.093						50	10.895	5.791	17.79	12.028	8.761	6.357	17.703	7.919	7.707	26.135
	60	27.069	26.195	24.152	21.316	21.795	20.473	17.717	18.848	15.595	20.405						60	7.884	7.33	10.477	18.71	14.366	8.555	9.162	8.55	15.733	8.698
Processed data
		n=10																n=10
No.	Time (min)	1	2	3	4	5	6	7	8	9	10	average	normalization	SD		No.	Time (min)	1	2	3	4	5	6	7	8	9	10	average	normalization	SD
only ionophore B	0	0.015	0.016	0.004	0.172	0.629	0.017	0.01	0.042	0.165	1.796	0.2866	0	0.534726		only ionophore B	0	22.243	18.338	21.616	19.925	23.91	24.439	24.434	22.757	22.001	20.583	22.0246	0	1.89785
GaoA sensor intenisty	10	10.742	11.5	11.176	12.264	11.955	12.604	10.531	12.135	12.951	13.089	11.8947	11.6081	0.842835		urease sensor intenisty	10	17.075	16.554	17.148	22.625	15.896	15.734	12.386	13.815	17.071	17.654	16.5958	-5.4288	2.54796
	20	26.394	23.222	24.869	23.748	23.147	22.736	23.65	19.018	24.096	24.257	23.5137	23.2271	1.79259			20	17.898	17.406	13.008	17.219	15.156	17.744	13.416	10.531	12.929	20.628	15.5935	-6.4311	2.92498
	30	42.951	43.898	34.491	30.081	39.25	30.204	44.214	30.814	30.137	29.966	35.6006	35.314	5.96419			30	8.58	6.968	16.982	4.681	21.976	18.423	7.571	9.316	20.257	18.627	13.3381	-8.6865	6.14159
	40	32.395	36.183	34.49	37.4	30.406	32.048	34.012	36.657	35.508	27.843	33.6942	33.4076	2.86664			40	7.472	6.521	6.464	13.812	6.705	27.437	18.042	4.65	8.852	27.018	12.6973	-9.3273	8.19699
	50	32.517	30.104	30.091	25.311	21.485	36.84	38.507	29.795	32.36	32.093	30.9103	30.6237	4.70858			50	10.895	5.791	17.79	12.028	8.761	6.357	17.703	7.919	7.707	26.135	12.1086	-9.916	6.18806
	60	27.069	26.195	24.152	21.316	21.795	20.473	17.717	18.848	15.595	20.405	21.3565	21.0699	3.44197			60	7.884	7.33	10.477	18.71	14.366	8.555	9.162	8.55	15.733	8.698	10.9465	-11.0781	3.70482
Graph data
only ionophore B	urease sensor intenisty		GaoA sensor intenisty
Time (min)	average	SD	average	SD
0	0	1.89785	0	0.534726
10	-5.4288	2.54796	11.6081	0.842835
20	-6.4311	2.92498	23.2271	1.79259
30	-8.6865	6.14159	35.314	5.96419
40	-9.3273	8.19699	33.4076	2.86664
50	-9.916	6.18806	30.6237	4.70858
60	-11.0781	3.70482	21.0699	3.44197
