# Supplementary material for: Adaptive metal ion transport and metalloregulation-driven differentiation in pluripotent synthetic cells
Source: Nat Chem. 2024 Dec 23;17(1):54–65. doi: 10.1038/s41557-024-01682-y (PMC11703756; doi:10.1038/s41557-024-01682-y)
Supplement: Supplementary file 9 — Statistical source data. [file 41557_2024_1682_MOESM9_ESM.xlsx]

## Sheet: Figure 4b
Only A	n=7					B then A	n=10					C then A	n=10					B, C, then A	n=10					C, B, then A	n=10
No.	Initial	20 min w/ A	Transport (%)	Ave. of Transport (%)		No.	Initial	40min w/B then A	Transport (%)	Ave. of Transport (%)		No.	Initial	40min w/ C then A	Transport (%)	Ave. of Transport (%)		No.	Initial	60min w/ B,C then A	Transport (%)	Ave. of Transport (%)		No.	Initial	60min w/ C, B then A	Transport (%)	Ave. of Transport (%)
1	60.438	8.506	124.767	100		1	70.736	33.483	93.718	31.2935		1	64.018	49.8105	38.2198	45.2045		1	56.873	51.762	12.2792	18.905		1	58.294	61.231	-7.05615	13.0107
2	67.388	16.491	122.28	Transport(%) SD		2	50.633	44.036	16.5962	Transport(%) SD		2	59.933	25.3225	93.1063	Transport(%) SD		2	53.236	48.031	12.505	Transport(%) SD		2	63.329	49.075	34.2453	Transport(%) SD
3	64.094	5.134	141.651	49.7055		3	59.484	55.581	9.81884	26.828		3	59.6885	57.807	5.06146	42.3767		3	37.268	42.548	-12.6852	30.6272		3	60.223	53.948	15.0757	17.687
4	70.452	45.081	60.9539			4	43.204	35.405	19.6201			4	75.3605	66.9275	22.6858			4	67.106	58.562	20.527			4	55.799	50.611	12.4642
5	50.377	3.258	113.203			5	43.567	42.883	1.72075			5	62.5465	58.8155	10.0368			5	68.094	60.2	18.9653			5	58.405	51.493	16.6061
6	40.49	42.5	-4.82903			6	57.899	50.14	19.5194			6	65.171	57.707	20.079			6	46.594	44.194	5.766			6	62.661	56.672	14.3886
7	66.073	6.979	141.973			7	70.764	50.48	51.0288			7	67.9055	35.73	86.5559			7	54.12	50.379	8.98776			7	51.964	58.579	-15.8925
						8	64.375	61.473	7.30061			8	65.9375	16.138	133.966			8	65.831	54.316	27.6648			8	66.625	46.154	49.1816
						9	58.63	41.5	43.0942			9	67.198	51.5165	42.1851			9	28.839	32.438	-8.6466			9	61.096	58.915	5.23986
						10	54.768	34.687	50.5181			10	57.5835	57.5285	0.147956			10	61.733	18.575	103.687			10	65.329	62.892	5.8549
Ave.	59.9017	18.2784				Ave.	57.406	44.9668				Ave.	64.5342	47.7303				Ave.	53.9694	46.1005				Ave.	60.3725	54.957
SD	9.93432	16.6039				SD	9.25634	8.87964				SD	4.85002	15.6568				SD	12.4375	11.9843				SD	4.21895	5.27304
						Same day	Initial	40 min w/ A				Same day	Initial	40 min w/ A
						Ave. of Mean Int. in only A	59.1449	19.3948				Ave. of Mean Int. in only A	57.0923	19.9191
[Graph data]
	Transport (%)	Transport(%) SD
only A	100	49.7055
B then A	31.2935	26.828
C then A	45.2045	42.3767
B, C, then A	18.905	30.6272
C, B, then A	13.0107	17.687
T-test	p value
A vs B-A	0.0139617
A vs C-A	0.0478038
A vs BCA	0.00598581
A vs CBA	0.00444795
B-A vs BCA	0.373617
B-A vs CBA	0.107691
C-A vs BCA	0.150343
C-A vs CBA	0.0571312

## Sheet: Figure 4d
Only B	n=10						A then B	n=10						C then B	n=10						A, C, then B	n=10						C, A, then B	n=10
No.	Initial	20min w/ B	Transport (%)	Ave. of Transport (%)	SD		No.	Initial	40min w/ A then B	Transport (%)	Ave. of Transport (%)	SD		No.	Initial	40min w/ C then B	Transport (%)	Ave. of Transport (%)	SD		No.	Initial	60min w/ A, C then B	Transport (%)	Ave. of Transport (%)	SD		No.	Initial	60min w/ C, A then B	Transport (%)	Ave. of Transport (%)	SD
1	88.676	5.055	94.2826	100	7.49019		1	52.646	51.921	2.52329	22.6097	16.6645		1	64.06	60.047	16.5457	19.8846	29.617		1	65.717	22.81	48.3776	20.9218	22.1471		1	96.257	71.478	27.9383	26.0815	13.9535
2	92.837	14.609	88.202				2	46.47	46.049	1.46525				2	62.995	60.103	11.9238				2	68.204	63.222	5.6172				2	85.064	78.885	6.96681
3	93.577	4.474	100.464				3	54.345	44.667	33.6833				3	61.525	55.363	25.4061				3	58.558	64.518	-6.71989				3	96.123	64.029	36.1859
4	101.936	3.151	111.38				4	51.57	36.855	51.2141				4	42.305	39.075	13.3174				4	65.552	4.836	68.4572				4	102.39	47.413	61.9865
5	95.83	17.148	88.7139				5	69.21	56.475	44.3229				5	41.516	47.65	-25.2907				5	65.001	55.567	10.6368				5	93.545	73.363	22.7552
6	97.356	3.814	105.468				6	48.338	47.852	1.69148				6	34.567	16.71	73.625				6	69.674	60.828	9.97385				6	101.99	82.009	22.5286
7	98.025	3.596	106.469				7	60.567	54.762	20.2037				7	58.894	42.757	66.5334				7	50.386	22.918	30.9701				7	94.674	75.901	21.1665
8	98.753	9.449	100.69				8	44.027	37.003	24.4464				8	61.814	59.985	7.54102				8	68.679	46.672	24.8129				8	94.285	80.837	15.1626
9	103.877	17.719	97.143				9	56.506	48.161	29.044				9	44.833	48.858	-16.5952				9	66.874	49.475	19.6173				9	92.564	71.314	23.9593
10	99.378	4.311	107.188				10	52.881	47.852	17.5029				10	54.56	48.293	25.839				10	62.342	64.582	-2.5256				10	99.89	80.231	22.1655
Ave.	97.0245	8.3326					Ave.	53.656	47.1597					Ave.	52.7069	47.8841					Ave.	64.0987	45.5428					Ave.	95.6782	72.546
SD	4.25749	5.63881					SD	6.90576	6.21284					SD	10.3036	12.5558					SD	5.51351	20.1784					SD	4.8272	9.88089
							Same day	Initial	40 min w/ B					Same day	Initial	40 min w/ B
							Ave. of Mean Int. in only A	63.9927	35.2604					Ave. of Mean Int. in only A	47.0084	22.7544
[Graph data]
	Transport (%)	Transport(%) SD
only B	100	7.49019
A then B	22.6097	16.6645
C then B	19.8846	29.617
A, C, then B	20.9218	22.1471
C, A, then B	26.0815	13.9535
T-test	p value
B vs A-B	1.6356e-08
B vs C-B	1.2491e-05
B vs ACB	6.23388e-07
B vs CAB	1.53128e-09
A-B vs ACB	0.857226
A-B vs CAB	0.637744
C-B vs ACB	0.933949
C-B vs CAB	0.579959

## Sheet: Figure 4f
Only C	n=7						A then C	n=10						B then C	n=10						A, B, then C	n=10						B, A, then C	n=10
No.	Initial	20 min w/ C	Transport (%)	Ave. of Transport (%)	SD		No.	Initial	40 min w/ A then C	Transport (%)	Ave. of Transport (%)	SD		No.	Initial	40min w/ B then C	Transport (%)	Ave. of Transport (%)	SD		No.	Initial	60min w/ A, B then C	Transport (%)	Ave. of Transport (%)	SD		No.	Initial	60min w/ B, A. then C	Transport (%)	Ave. of Transport (%)	SD
1	0.588	58.73	100.676	100	18.2069		1	18.07	24.432	8.36731	18.8651	16.9349		1	0.375	22.927	32.3794	46.407	28.1793		1	1.422	25.274	41.301	17.7202	20.9716		1	2.849	8.988	10.63	41.2273	28.1392
2	0.948	35.477	59.7888				2	2.033	31.568	38.8445				2	0.219	4.348	5.92828				2	1.09	18.266	29.7412				2	1.948	37.275	61.1706
3	1.096	56.687	96.2589				3	1.51	5.781	5.61722				3	0.302	17.991	25.3973				3	1.308	5.209	6.75479				3	2.063	51.405	85.4384
4	1.907	59.406	99.5627				4	0.143	0.267	0.163085				4	0.547	46.329	65.7323				4	1.167	22.079	36.2103				4	2.117	3.167	1.81813
5	0.779	64.902	111.032				5	11.947	31.507	25.7253				5	0.198	28.372	40.4513				5	0.876	14.883	24.2539				5	2.769	12.66	17.1268
6	0.725	65.564	112.272				6	0.48	34.822	45.1666				6	0.281	60.579	86.5739				6	0.859	1.685	1.43026				6	6.149	12.426	10.869
7	0.683	70.221	120.409				7	0.2	26.574	34.6871				7	0.229	33.841	48.259				7	1.016	1.887	1.50818				7	2.082	37.405	61.1637
							8	0.137	0.507	0.486624				8	0.328	21.488	30.3808				8	1.567	31.435	51.7181				8	3.366	43.777	69.9739
Ave.	0.960857	58.7124					9	1.068	0.623	-0.585264				9	0.24	19.43	27.5524				9	37.029	26.713	-17.8627				9	10.076	44.108	58.9283
SD	0.417226	10.4346					10	0.109	23.055	30.1786				10	0.438	71.073	101.415				10	0.689	1.929	2.14713				10	6.849	27.151	35.154
							Ave.	3.5697	17.9136					Ave.	0.3157	32.6378					Ave.	4.7023	14.936					Ave.	4.0268	27.8362
							SD	5.91357	13.644					SD	0.104866	19.6799					SD	10.7786	10.9067					SD	2.60911	16.3924
							Same day							Same day
							Ave. of Mean Int. in only C	1.3919	77.4259					Ave. of Mean Int. in only C	0.3265	69.9757
[Graph data]
	Transport (%)	Transport(%) SD
only C	100	18.2069
A then C	18.8651	16.9349
B then C	46.407	28.1793
A, B, then C	17.7202	20.9716
B, A, then C	41.2273	28.1392
T-test	p value
C vs A-C	1.40481e-06
C vs B-C	0.000446624
C vs ABC	1.24605e-06
C vs BAC	0.000188754
A-C vs ABC	0.900082
A-C vs BAC	0.0593621
B-C vs ABC	0.0256832
B-C vs BAC	0.700965

## Sheet: Figure 4g
0 uM A then B				100*(40min-Initial)/(Ave. of only B 40min-Ave. of only B Initial)				0 uM A then C				100*(40min-Initial)/(Ave. of only C 40min-Ave. of only C Initial)					0 uM B then A				100*(40min-Initial)/(Ave. of only 40min-Ave. of only C Initial)					0 uM B then C				100*(40min-Initial)/(Ave. of only 40min-Ave. of only C Initial)					0 uM C then A				100*(40min-Initial)/(Ave. of only 40min-Ave. of only C Initial)					0 uM C then B				100*(40min-Initial)/(Ave. of only B 40min-Ave. of only B Initial)
No.	Initial	20 min w/ A	40 min w/ B	Transport (%)	Ave. of %	SD		No.	Initial	20 min w/ A	40 min w/ C	Transport (%)	Ave. of %	SD			No.	Initial	20 min w/ B	40 min w/ A	Transport (%)	Ave. of %	SD			No.	Initial	20 min w/ B	40 min w/ C	Transport (%)	Ave. of %	SD			No.	Initial	20 min w/ C	40 min w/ A	Transport (%)	Ave. of %	SD			No.	Initial	20 min w/ C	40 min w/ B	Transport (%)	Ave. of %
1	70.781	70.367	57.346	46.7592	100	56.6421		1	2.685	74.61	88.505	112.871	100	13.5846			1	62.382	59.373	13.432	123.144	100	41.937			1	0.222	0.504	62.718	89.7297	100	10.4309			1	64.9205	65.441	47.7815	46.1059	100	56.4265			1	50.3	39.812	3.527	192.847	100
2	71.909	69.47	23.086	169.924				2	3.507	4.662	74.193	92.9663					2	64.214	57.307	45.514	47.0439					2	0.285	1.14	69.266	99.0406					2	68.256	65.9215	14.378	144.938					2	37.066	46.51	31.342	23.6002
3	71.635	70.313	23.318	168.163				3	1.021	2.596	55.259	71.3339					3	61.559	62.053	0.702	153.099					3	0.299	0.136	80.023	114.465					3	66.9205	52.7765	17.9875	131.636					3	40.044	52.972	18.165	90.2078
4	66.715	74.922	59.748	24.248				4	0.603	2.412	63.952	83.3167					4	59.008	62.982	0.679	146.739					4	0.361	0.535	74.316	106.182					4	76.1525	63.4125	2.6955	197.608					4	45.009	59.339	42.257	11.3466
5	64.92	58.548	58.02	24.0148				5	0.5	60.007	76.524	99.9868					5	54.345	50.039	28.565	64.8552					5	0.306	0.289	76.04	108.736					5	35.624	57.741	5.7795	80.2852					5	48.06	48.018	37.868	42.0219
6	62.383	77.464	26.722	124.115				6	0.562	5.272	74.169	96.808					6	58.584	56.294	31.584	67.9244					6	0.396	0.395	71.819	102.547					6	53.4395	67.2655	50.0905	9.0092					6	42.962	42.025	26.211	69.0649
7	49.715	47.114	38.523	38.9527				7	2.288	5.846	87.783	112.443					7	50.853	65.996	31.276	49.2502					7	0.385	1.548	68.056	97.1598					7	53.8555	59.139	13.059	109.747					7	47.728	43.849	17.236	125.719
8	69.296	74.163	30.841	133.839				8	0.397	3.434	88.898	116.397					8	68.458	67.965	41.133	68.742					8	0.299	0.316	52.734	75.2844					8	53.589	62.1425	2.4895	137.464					8	48.491	39.234	16.619	131.409
9	59.54	57.91	24.265	122.771				9	1.89	2.596	83.078	106.779					9	60.773	56.132	0.495	151.642					9	0.34	0.189	70.904	101.313					9	41.898	55.3945	33.124	23.6031					9	58.839	42.764	23.303	146.516
10	53.033	63.771	10.735	147.214				10	0.466	2.353	81.898	107.099					10	51.273	54.732	0.568	127.559					10	0.372	0.43	73.881	105.542					10	56.267	65.744	11.8065	119.604					10	51.585	53.525	11.016	167.267
Ave.	63.9927	66.4042	35.2604					Ave.	1.3919	16.3788	77.4259						Ave.	59.1449	59.2873	19.3948						Ave.	0.3265	0.5482	69.9757						Ave.	57.0923	61.4978	19.9191						Ave.	47.0084	46.8048	22.7544
SD	7.41576	8.99094	16.4977					SD	1.06246	25.7005	10.5279						SD	5.34305	5.20323	17.2496						SD	0.0512548	0.425374	7.28157						SD	11.7231	4.72742	16.7591						SD	5.85909	6.29276	11.364
5 uM A then B	Addition							5 uM A then C	Addition								2.5 uM B then A	Addition								2.5 uM B then C	Addition								0.5 uM C then A	Addition								0.5 uM C then B	Addition
No.	Initial	20 min w/ A	40 min w/ B	Transport (%)	Ave. of %	SD		No.	Initial	20 min w/ A	40 min w/ C	Transport (%)	Ave. of %	SD			No.	Initial	20 min w/ B	40 min w/ A	Transport (%)	Ave. of %	SD			No.	Initial	20 min w/ B	40 min w/ C	Transport (%)	Ave. of %	SD			No.	Initial	20 min w/ C	40 min w/ A	Transport (%)	Ave. of %	SD			No.	Initial	20 min w/ C	40 min w/ B	Transport (%)	Ave. of %
1	16.961	16.226	14.233	10.0166	20.5868	19.1735		1	3.164	5.774	19.293	73.7423	74.7811	12.9806			1	20.571	20.895	12.592	30.3185	27.3064	20.9607			1	6.011	5.209	22.393	74.8991	63.3807	15.7633			1	17.241	16.241	3.454	52.3876	68.9232	21.737			1	22.819	22.653	19.4	12.5537	21.1365
2	25.292	24.839	20.105	19.0454				2	5.216	5.28	18.896	62.5454					2	23.222	22.278	8.037	57.6997					2	5.773	8.773	24.983	87.8288					2	30.332	30.381	2.844	104.448					2	22.456	20.545	19.956	9.17939
3	23.938	23.84	11.756	44.7293				3	3.257	3.275	20.934	80.8199					3	12.28	20.138	7.421	18.4632					3	7.615	6.811	16.644	41.2809					3	18.791	17.652	3.018	59.934					3	25.307	24.497	20.062	19.2584
4	13.735	13.957	12.254	5.43787				4	2.654	5.28	19.812	78.447					4	18.843	22.853	5.276	51.5517					4	6.602	6.25	17.305	48.9345					4	15.789	12.808	2.018	52.3268					4	22.416	22.136	17.663	17.4519
5	45.865	46.203	29.754	59.1557				5	2.167	3.719	17.99	72.3433					5	20.218	25.575	19.401	3.10442					5	6.794	6.494	21.391	66.738					5	15.233	19.827	3.293	45.3694					5	14.519	24.513	16.943	-8.90034
6	19.94	20.417	16.765	11.6578				6	2.576	4.27	23.385	95.1395					6	19.259	23.817	16.144	11.8363					6	6.737	8.611	21.198	66.1162					6	14.23	12.888	1.964	46.6082					6	31.564	22.207	18.215	49.0143
7	21.635	24.201	23.616	-7.27375				7	2.764	3.265	17.469	67.2318					7	13.107	12.457	12.996	0.421776					7	7.018	9.044	17.218	46.6348					7	21.879	22.256	7.299	55.4009					7	14.164	13.893	14.358	-0.712321
8	19.048	20.895	17.537	5.54802				8	6.053	2.891	17.719	53.3374					8	26.232	18.538	13.662	47.7633					8	12.403	9.576	22.355	45.5009					8	32.987	19.814	10.205	86.5667					8	18.756	19.011	12.189	24.1124
9	22.838	22.238	13.695	33.5709				9	5.332	5.443	20.046	67.2729					9	22.642	18.285	21.156	5.64648					9	5.37	7.102	21.824	75.2283					9	30.066	22.937	3.546	100.77					9	31.222	29.144	16.059	55.6748
10	25.325	26.67	18.794	23.9802				10	2.261	3.76	23.462	96.9317					10	24.364	19.866	12.19	46.2586					10	6.976	4.684	24.615	80.6461					10	24.968	27.296	2.488	85.4192					10	22.659	13.799	13.472	33.7324
Ave.	23.4577	23.9486	17.8509					Ave.	3.5444	4.2957	19.9006						Ave.	20.0738	20.4702	12.8875						Ave.	7.1299	7.2554	20.9926						Ave.	22.1516	20.21	4.0129						Ave.	22.5882	21.2398	16.8317
SD	8.2549	8.29293	5.30096					SD	1.35625	1.00682	2.04016						SD	4.29607	3.45806	4.83662						SD	1.86583	1.59174	2.83744						SD	6.64438	5.4432	2.51094						SD	5.59794	4.49807	2.62617
Ave. of only B	47.484		20.2491					Ave. of only C	4.1585		26.0306						Ave. of only A	42.0756		15.7583						Ave. of only C	4.1585		26.0306						Ave. of only A	42.0756		15.7583						Ave. of only B	47.484		20.2491
10 uM A then B								10 uM A then C									5 uM B then A									5 uM B then C									1 uM C then A									1 uM C then B
No.	Initial	20 min w/ A	40 min w/ B	Transport (%)	Ave. of %	SD		No.	Initial	20 min w/ A	40 min w/ C	Transport (%)	Ave. of %	SD			No.	Initial	20 min w/ B	40 min w/ A	Transport (%)	Ave. of %	SD			No.	Initial	20 min w/ B	40 min w/ C	Transport (%)	Ave. of %	SD			No.	Initial	20 min w/ C	40 min w/ A	Transport (%)	Ave. of %	SD			No.	Initial	20 min w/ C	40 min w/ B	Transport (%)	Ave. of %
1	56.519	61.385	55.341	4.09992	18.7239	23.3048		1	1.94	1.13	41.568	52.1188	82.1606	16.0415			1	70.736	69.344	33.483	93.718	31.2935	26.828			1	0.375	0.721	22.927	32.3794	46.407	28.1793			1	64.018	54.98	49.8105	38.2198	45.2045	42.3767			1	64.06	62.852	60.047	16.5457	19.8846
2	55.743	55.182	53.877	6.49443				2	4.62	4.061	70.682	86.8848					2	50.633	43.823	44.036	16.5962					2	0.219	0.691	4.348	5.92828					2	59.933	61.427	25.3225	93.1063					2	62.995	68.721	60.103	11.9238
3	62.348	63.911	59.131	11.1965				3	1.084	3.645	67.625	87.5148					3	59.484	62.344	55.581	9.81884					3	0.302	0.25	17.991	25.3973					3	59.6885	62.3295	57.807	5.06146					3	61.525	62.866	55.363	25.4061
4	71.407	67.603	48.751	78.852				4	0.428	53.631	52.641	68.6706					4	43.204	44.727	35.405	19.6201					4	0.547	0.36	46.329	65.7323					4	75.3605	56.8155	66.9275	22.6858					4	42.305	56.699	39.075	13.3174
5	66.502	67.567	59.949	22.8071				5	0.386	3.017	78.599	102.866					5	43.567	43	42.883	1.72075					5	0.198	0.191	28.372	40.4513					5	62.5465	56.869	58.8155	10.0368					5	41.516	35.926	47.65	-25.2907
6	59.59	64.519	57.906	5.861				6	3.271	1.895	53.901	66.5886					6	57.899	59.52	50.14	19.5194					6	0.281	0.693	60.579	86.5739					6	65.171	51.544	57.707	20.079					6	34.567	39.964	16.71	73.625
7	51.767	48.247	47.274	15.6375				7	0.982	3.661	66.25	85.8405					7	70.764	70.16	50.48	51.0288					7	0.229	0.344	33.841	48.259					7	67.9055	64.5185	35.73	86.5559					7	58.894	59.123	42.757	66.5334
8	43.988	60.162	45.949	-6.82507				8	0.88	40.589	70.469	91.5235					8	64.375	64.073	61.473	7.30061					8	0.328	0.302	21.488	30.3808					8	65.9375	60.34	16.138	133.966					8	61.814	55.516	59.985	7.54102
9	53.936	59.45	51.346	9.01425				9	3.181	1.427	58.865	73.2357					9	58.63	62.104	41.5	43.0942					9	0.24	0.245	19.43	27.5524					9	67.198	62.6005	51.5165	42.1851					9	44.833	51.055	48.858	-16.5952
10	51.767	58.581	40.245	40.1012				10	3.795	5.089	84.667	106.363					10	54.768	57.891	34.687	50.5181					10	0.438	0.177	71.073	101.415					10	57.5835	59.5985	57.5285	0.147956					10	54.56	46.44	48.293	25.839
Ave.	57.3567	60.6607	51.9769					Ave.	2.0567	11.8145	64.5267						Ave.	57.406	57.6986	44.9668						Ave.	0.3157	0.3974	32.6378						Ave.	64.5342	59.1023	47.7303						Ave.	52.7069	53.9162	47.8841
SD	7.53105	5.58591	6.09682					SD	1.45856	17.9249	12.2587						SD	9.25634	9.76074	8.87964						SD	0.104866	0.206828	19.6799						SD	4.85002	3.78825	15.6568						SD	10.3036	9.99467	12.5558
20 uM A then B								20 uM A then C									10 uM B then A									10 uM B then C									2 uM C then A									2 uM C then B
No.	Initial	20 min w/ A	40 min w/ B	Transport (%)	Ave. of %	SD		No.	Initial	20 min w/ A	40 min w/ C	Transport (%)	Ave. of %	SD			No.	Initial	20 min w/ B	40 min w/ A	Transport (%)	Ave. of %	SD			No.	Initial	20 min w/ B	40 min w/ C	Transport (%)	Ave. of %	SD			No.	Initial	20 min w/ C	40 min w/ A	Transport (%)	Ave. of %	SD			No.	Initial	20 min w/ C	40 min w/ B	Transport (%)	Ave. of %
1	52.646	53.097	51.921	2.52329	22.6097	16.6645		1	18.07	0.12	24.432	8.36731	18.8651	16.9349			1	40.559	43.702	30.502	25.3006	28.3365	23.5524			1	0.157	0.335	46.543	66.5995	46.5572	29.2984			1	66.273	44.642	59.301	18.7555	41.7255	31.5846			1	44.068	38.869	40.795	13.4947	18.0028
2	46.47	45.3	46.049	1.46525				2	2.033	0.13	31.568	38.8445					2	47.444	53.311	47.518	-0.186163					2	0.693	0.71	33.639	47.3028					2	57.355	46.826	47.5145	26.4721					2	39.791	29.436	40.533	-3.05929
3	54.345	50.4	44.667	33.6833				3	1.51	4.938	5.781	5.61722					3	46.597	46.851	45.004	4.00754					3	0.167	0.778	36.767	52.5491					3	73.1875	46.398	51.958	57.1098					3	42.603	49.524	44.012	-5.80935
4	51.57	54.534	36.855	51.2141				4	0.143	0.224	0.267	0.163085					4	45.844	48.645	37.596	20.7496					4	0.14	0.347	16.859	24.0046					4	51.8925	48.4765	53.671	-4.78437					4	49.454	35.088	52.451	-12.3567
5	69.21	61.509	56.475	44.3229				5	11.947	7.141	31.507	25.7253					5	54.243	65.864	46.039	20.6389					5	0.24	0.415	55.863	79.8616					5	61.6605	46.6	52.9405	23.4578					5	49.616	51.768	51.028	-5.82172
6	48.338	44.741	47.852	1.69148				6	0.48	6.255	34.822	45.1666					6	52.642	42.997	49.455	8.01759					6	0.23	0.273	2.83	3.73299					6	63.0375	44.137	53.206	26.4479					6	52.927	42.657	52.252	2.78305
7	60.567	59.013	54.762	20.2037				7	0.2	18.651	26.574	34.6871					7	59.233	38.914	33.431	64.9105					7	0.263	0.29	1.39	1.61811					7	62.4615	43.282	36.3525	70.2363					7	61.872	59.447	59.88	8.21308
8	44.027	49.934	37.003	24.4464				8	0.137	0.115	0.507	0.486624					8	58.333	35.454	38.514	49.859					8	0.257	0.347	41.402	59.0746					8	58.175	40.275	40.712	46.9775					8	65.14	57.281	51.821	54.9147
9	56.506	54.953	48.161	29.044				9	1.068	12.823	0.623	-0.585264					9	61.691	41.992	33.875	69.9772					9	0.36	0.239	66.854	95.4699					9	70.5605	44.8815	56.6425	37.4411					9	59.241	55.438	43.484	64.9666
10	52.881	54.88	47.852	17.5029				10	0.109	5.776	23.055	30.1786					10	56.281	48.611	48.295	20.0905					10	0.107	0.159	24.734	35.3586					10	69.199	50.858	26.3975	115.141					10	67.082	61	51.874	62.7031
Ave.	53.656	52.8361	47.1597					Ave.	3.5697	5.6173	17.9136						Ave.	52.2867	46.6341	41.0229						Ave.	0.2614	0.3893	32.6881						Ave.	63.3802	45.6376	47.8695						Ave.	53.1794	48.0508	48.813
SD	6.90576	5.1153	6.21284					SD	5.91357	5.87119	13.644						SD	6.54239	8.06436	6.66811						SD	0.159954	0.189773	20.4321						SD	6.23899	2.76314	9.78394						SD	9.21634	10.3983	5.95952
Graph data								Graph data									Graph data									Graph data									Graph data									Graph data
A then 5µM B								A then 1µM C									B then 20µM A									B then 1µM C									C then 20µM A									C then 5µM B
1st A conc. (µM)	Ave. of %	SD						1st A conc. (µM)	Ave. of %	SD							1st B conc. (µM)	Ave. of %	SD							1st B conc. (µM)	Ave. of %	SD							1st C conc. (µM)	Ave. of %	SD							1st C conc. (µM)	Ave. of %	SD
0	100	56.6421						0	100	13.5846							0	100	41.937							0	100	10.4309							0	100	56.4265							0	100	59.2181
5	20.5868	19.1735						5	74.7811	12.9806							2.5	27.3064	20.9607							2.5	63.3807	15.7633							0.5	68.9232	21.737							0.5	21.1365	19.3673
10	18.7239	23.3048						10	82.1606	16.0415							5	31.2935	26.828							5	46.407	28.1793							1	45.2045	42.3767							1	19.8846	29.617
20	22.6097	16.6645						20	18.8651	16.9349							10	28.3365	23.5524							10	46.5572	29.2984							2	41.7255	31.5846							2	18.0028	29.0068
[truncated: 1 more columns]
