# Supplementary material for: Adaptive metal ion transport and metalloregulation-driven differentiation in pluripotent synthetic cells
Source: Nat Chem. 2024 Dec 23;17(1):54–65. doi: 10.1038/s41557-024-01682-y (PMC11703756; doi:10.1038/s41557-024-01682-y)
Supplement: Supplementary file 10 — Statistical source data. [file 41557_2024_1682_MOESM10_ESM.xlsx]

## Sheet: Figure 6b
1st) A, 2nd) B, 3rd) C		n=10 (sequential scan of same GUVs)				n=10
0min (no ionophore)		Urease sensor (blue)		GaoA sensor (Green)		Sulfo-Cy5 (Orange)
	No.	mean	Ave.	mean	Ave.	mean	Nor.	ave
	1	12.208	17.1113	27.808	47.9858	19.019	as 100	100
	2	20.062	SD	36.208	SD	18.186	as 100	SD
	3	11.324	3.0746	41.914	10.5524	15.719	as 100	0
	4	16.826		44.44		12.576	as 100
	5	16.697		44.181		9.42	as 100
	6	18.45		51.01		13.032	as 100
	7	17.43		53.036		21.228	as 100
	8	17.634		60.532		17.655	as 100
	9	18.469		58.748		4.535	as 100
	10	22.013		61.981		20.494	as 100
10min w/ ionophore A		Urease sensor (blue)		GaoA sensor (Green)		Sulfo-Cy5 (Orange)
	No.	mean	Ave.	mean	Ave.	mean	Ave.
	1	28.652	30.55	50.991	58.7606
	2	32.61	SD	59.54	SD		SD
	3	33.613	2.68016	56.14	6.24909
	4	26.451		57.193
	5	27.966		69.939
	6	26.724		64.442
	7	30.974		68.485
	8	32.871		60.665
	9	33.376		64.297
	10	32.263		48.378
20min w/ ionophore A		Urease sensor (blue)		GaoA sensor (Green)		Sulfo-Cy5 (Orange)
	No.	mean	Ave.	mean	Ave.	mean	Nor.	ave
	1	37.46	33.8377	52.639	58.8349	18.045	94.8788	94.4693
	2	34.891	SD	59.758	SD	18.313	100.698	SD
	3	26.683	3.48533	58.888	3.31189	14.082	89.5859	5.61571
	4	27.784		58.63		12.821	101.948
	5	34.557		62.23		9.4	99.7877
	6	33.603		59.558		13.065	100.253
	7	36.439		64.495		19.725	92.9197
	8	34.877		56.291		15.022	85.0864
	9	36.84		54.913		4.086	90.0992
	10	35.243		60.947		18.329	89.4359
30min w/ ionophore A, B		Urease sensor (blue)		GaoA sensor (Green)		Sulfo-Cy5 (Orange)
	No.	mean	Ave.	mean	Ave.	mean	Ave.
	1	29.273	34.1479	93.342	84.4021
	2	33.345	SD	95.174	SD		SD
	3	38.414	3.02648	89.298	14.3853
	4	33.641		88.973
	5	34.398		98.451
	6	39.398		106.991
	7	31.381		64.89
	8	30.978		67.832
	9	34.766		66.102
	10	35.885		72.968
40min w/ ionophore A, B		Urease sensor (blue)		GaoA sensor (Green)		Sulfo-Cy5 (Orange)
	No.	mean	Ave.	mean	Ave.	mean	Nor.	ave.
	1	26.553	32.0223	107.071	100.983	17.693	93.028	92.4048
	2	33.823	SD	100.9	SD	17.585	96.6953	SD
	3	34.88	4.46276	108.931	11.3242	13.154	83.6822	4.89071
	4	37.604		128.495		12.245	97.368
	5	33.664		96.246		9.146	97.0913
	6	30.123		98.374		12.304	94.4138
	7	37.473		95.807		18.495	87.1255
	8	34.19		99.066		15.585	88.2753
	9	23.468		87.083		4.447	98.0595
	10	28.445		87.857		18.098	88.3088
50min w/ ionophore A, B, C		Urease sensor (blue)		GaoA sensor (Green)		Sulfo-Cy5 (Orange)
	No.	mean	Ave.	mean	Ave.	mean	Ave.
	1	35.171	34.939	82.923	81.9606
	2	31.048	SD	88.41	SD		SD
	3	33.661	2.4939	71.786	5.47118
	4	35.773		79.353
	5	38.003		91.499
	6	35.931		77.075
	7	39.587		79.262
	8	35.258		79.56
	9	32.975		83.952
	10	31.983		85.786
60min w/ ionophore A, B, C		Urease sensor (blue)		GaoA sensor (Green)		Sulfo-Cy5 (Orange)
	No.	mean	Ave.	mean	Ave.	mean	Nor.	ave.
	1	35.735	37.5107	69.282	76.0138	16.011	84.1842	88.1402
	2	38.656	SD	70.448	SD	16.952	93.2146	SD
	3	38.913	1.75774	75.649	4.29659	13.888	88.3517	4.31395
	4	40.788		73.39		11.837	94.1237
	5	35.185		74.558		8.134	86.3482
	6	36.651		78.991		11.485	88.1292
	7	38.185		83.823		17.915	84.3933
	8	38.519		75.587		14.978	84.8372
	9	37.434		81.3		4.318	95.215
	10	35.041		77.11		16.929	82.6047
		Urease sensor (blue)		GaoA sensor (Green)		Sulfo-Cy5 (Orange)
	Time (min)	mean Ave.	SD	mean Ave.	SD	Mean ave.	SD
	0	17.1113	3.0746	47.9858	10.5524
	10	30.55	2.68016	58.7606	6.24909
	20	33.8377	3.48533	58.8349	3.31189
	30	34.1479	3.02648	84.4021	14.3853
	40	32.0223	4.46276	100.983	11.3242
	50	34.939	2.4939	81.9606	5.47118
	60	37.5107	1.75774	76.0138	4.29659
	↓	mean Ave. (x' min) = mean Ave.(x min)-mean Ave. (0 min)
		Urease sensor (blue)		GaoA sensor (Green)		Sulfo-Cy5 (Orange)
	Time (min)	mean Ave.	SD	mean Ave.	SD	Mean ave.	SD
	0	0	3.0746	0	10.5524	100	0
	10	13.4387	2.68016	10.7748	6.24909
	20	16.7264	3.48533	10.8491	3.31189	94.4693	5.61571
	30	17.0366	3.02648	36.4163	14.3853
	40	14.911	4.46276	52.9972	11.3242	92.4048	4.89071
	50	17.8277	2.4939	33.9748	5.47118
	60	20.3994	1.75774	28.028	4.29659	88.1402	4.31395

## Sheet: Figure 6d
1st) A, 2nd) B, 3rd) C		n=10 (sequential scan of same GUVs)				n=10
0min (no ionophore)		Urease sensor (blue)		GaoA sensor (Green)		Sulfo-Cy5 (Orange)
	No.	mean	Ave.	mean	Ave.	mean	Nor.	ave
	1	15.092	14.0622	3.624	2.7608	29.149	as 100	100
	2	14.207	SD	2.59	SD	27.029	as 100	SD
	3	13.183	1.15195	1.684	0.704307	27.964	as 100	0
	4	15.833		4.012		28.674	as 100
	5	13.362		3.086		27.296	as 100
	6	14.929		2.229		29.2	as 100
	7	13.615		1.909		50.459	as 100
	8	14.557		2.983		27.448	as 100
	9	14.335		2.36		27.982	as 100
	10	11.509		3.131		27.622	as 100
10min w/ ionophore A		Urease sensor (blue)		GaoA sensor (Green)		Sulfo-Cy5 (Orange)
	No.	mean	Ave.	mean	Ave.	mean	Ave.
	1	21.052	20.9445	3.339	3.6759
	2	18.415	SD	2.375	SD		SD
	3	16.073	2.66467	4.657	1.16298
	4	19.508		4.412
	5	21.618		4.342
	6	22.644		2.717
	7	18.392		4.454
	8	25.083		5.56
	9	22.864		1.53
	10	23.796		3.373
20min w/ ionophore A		Urease sensor (blue)		GaoA sensor (Green)		Sulfo-Cy5 (Orange)
	No.	mean	Ave.	mean	Ave.	mean	Nor.	ave
	1	36.254	31.5324	10.012	13.3085	26.309	90.257	95.3456
	2	27.266	SD	10.713	SD	25.476	94.2543	SD
	3	29.301	4.80745	8.12	4.0083	26.217	93.7527	2.96929
	4	39.527		9.6		28.105	98.0156
	5	28.198		13.694		27.818	101.912
	6	24.463		10.328		27.155	92.9966
	7	29.478		19.356		48.332	95.7847
	8	30.784		20.108		26.4	96.1819
	9	31.062		15.218		26.891	96.1011
	10	38.991		15.936		26.02	94.2003
30min w/ ionophore A, C		Urease sensor (blue)		GaoA sensor (Green)		Sulfo-Cy5 (Orange)
	No.	mean	Ave.	mean	Ave.	mean	Ave.
	1	18.829	27.1923	13.73	11.4516
	2	25.659	SD	11.105	SD		SD
	3	22.091	5.49036	16.605	3.19498
	4	25.259		7.457
	5	28.005		8.785
	6	35.927		8.193
	7	23.557		12.914
	8	28.11		14.399
	9	26.888		7.167
	10	37.598		14.161
40min w/ ionophore A, C		Urease sensor (blue)		GaoA sensor (Green)		Sulfo-Cy5 (Orange)
	No.	mean	Ave.	mean	Ave.	mean	Nor.	ave
	1	24.039	27.3474	16.827	15.5523	20.391	69.9544	72.7479
	2	34.101	SD	20.153	SD	21.851	80.8428	SD
	3	27.614	3.7566	22.901	6.20631	21.403	76.5377	6.8386
	4	25.721		20.836		18.347	63.9848
	5	24.495		23.924		21.048	77.1102
	6	20.925		16.801		18.929	64.8253
	7	32.428		10.686		41.9	83.0377
	8	26.208		9.236		20.99	76.4719
	9	28.774		7.994		20.153	72.0213
	10	29.169		6.165		17.317	62.6928
50min w/ ionophore A, C, B		Urease sensor (blue)		GaoA sensor (Green)		Sulfo-Cy5 (Orange)
	No.	mean	Ave.	mean	Ave.	mean	Ave.
	1	20.544	25.8161	10.86	17.1408
	2	23.964	SD	11.323	SD		SD
	3	28.072	3.68011	14.218	7.15736
	4	24.017		14.624
	5	33.075		17.228
	6	25.769		15.629
	7	25.985		20.121
	8	30.454		7.696
	9	21.226		29.38
	10	25.055		30.329
60min w/ ionophore A, C, B		Urease sensor (blue)		GaoA sensor (Green)		Sulfo-Cy5 (Orange)
	No.	mean	Ave.	mean	Ave.	mean	Nor.	ave
	1	23.482	24.0842	8.113	5.9217	17.024	58.4034	64.0706
	2	32.818	SD	6.72	SD	18.562	68.6744	SD
	3	29.909	4.27178	4.796	1.8469	20.552	73.4945	8.30782
	4	24.027		2.981		17.701	61.7319
	5	24.48		5.118		16.657	61.0236
	6	20.983		7.75		17.317	59.3048
	7	25.232		4.054		40.317	79.9005
	8	22.044		3.975		16.739	60.9844
	9	17.593		7.94		19.127	68.3547
	10	20.274		7.77		13.489	48.8343
		Urease sensor (blue)		GaoA sensor (Green)		Sulfo-Cy5 (Orange)
	Time (min)	mean Ave.	SD	mean Ave.	SD	Mean ave.	SD
	0	14.0622	1.15195	2.7608	0.704307
	10	20.9445	2.66467	3.6759	1.16298
	20	31.5324	4.80745	13.3085	4.0083
	30	27.1923	5.49036	11.4516	3.19498
	40	27.3474	3.7566	15.5523	6.20631
	50	25.8161	3.68011	17.1408	7.15736
	60	24.0842	4.27178	5.9217	1.8469
	↓	mean Ave. (x' min) = mean Ave.(x min)-mean Ave. (0 min)
		Urease sensor (blue)		GaoA sensor (Green)		Sulfo-Cy5 (Orange)
	Time (min)	mean Ave.	SD	mean Ave.	SD	Mean ave.	SD
	0	0	1.15195	0	0.704307	100	0
	10	6.8823	2.66467	0.9151	1.16298
	20	17.4702	4.80745	10.5477	4.0083	95.3456	2.96929
	30	13.1301	5.49036	8.6908	3.19498
	40	13.2852	3.7566	12.7915	6.20631	72.7479	6.8386
	50	11.7539	3.68011	14.38	7.15736
	60	10.022	4.27178	3.1609	1.8469	64.0706	8.30782

## Sheet: Figure 6f
1st) A, 2nd) B, 3rd) C		n=10 (sequential scan of same GUVs)				n=10
0min (no ionophore)		Urease sensor (blue)		GaoA sensor (Green)		Sulfo-Cy5 (Orange)
	No.	mean	Ave.	mean	Ave.	mean	Nor.	ave
	1	8.495	11.4779	13.012	35.5243	43.233	as 100	100
	2	12.154	SD	12.947	SD	66.363	as 100	SD
	3	16.57	6.57358	17.723	24.4227	59.14	as 100	0
	4	9.603		11.203		64.555	as 100
	5	15.049		25.425		67.599	as 100
	6	3.413		68.817		67.67	as 100
	7	11.937		63.264		63.588	as 100
	8	26.917		58.071		60.606	as 100
	9	6.069		69.383		67.533	as 100
	10	4.572		15.398		62.154	as 100
10min w/ ionophore B		Urease sensor (blue)		GaoA sensor (Green)		Sulfo-Cy5 (Orange)
	No.	mean	Ave.	mean	Ave.	mean	Ave.
	1	10.614	10.8546	115.58	119.448
	2	7.301	SD	117.773	SD		SD
	3	14.536	2.51466	131.266	6.42712
	4	12.55		120.144
	5	9.272		112.475
	6
	7
	8
	9
	10
20min w/ ionophore B		Urease sensor (blue)		GaoA sensor (Green)		Sulfo-Cy5 (Orange)
	No.	mean	Ave.	mean	Ave.	mean	Nor.	ave.
	1	12.663	10.2164	154.611	143.152	43.531	100.689	97.1248
	2	11.685	SD	147.753	SD	65.638	98.9075	SD
	3	7.96	5.38438	148.47	16.1058	59.629	100.827	2.82913
	4	14.53		160.031		63.083	97.7198
	5	6.331		155.34		63.155	93.4259
	6	2.746		126.298		66.619	98.4469
	7	9.629		110.713		58.183	91.5
	8	7.805		125.688		57.976	95.6605
	9	22.948		141.175		65.086	96.3766
	10	5.867		161.442		60.721	97.6944
30min w/ ionophore B, A		Urease sensor (blue)		GaoA sensor (Green)		Sulfo-Cy5 (Orange)
	No.	mean	Ave.	mean	Ave.	mean	Ave.
	1	15.096	13.0752	115.854	115.711
	2	11.609	SD	110.651	SD		SD
	3	13.679	1.27532	116.612	2.87276
	4	11.839		115.88
	5	13.153		119.558
	6
	7
	8
	9
	10
40min w/ ionophore B, A		Urease sensor (blue)		GaoA sensor (Green)		Sulfo-Cy5 (Orange)
	No.	mean	Ave.	mean	Ave.	mean	Nor.	ave
	1	13.3	15.4891	115.701	119.551	43.512	100.645	91.289
	2	12.144	SD	125.577	SD	63.87	96.2434	SD
	3	12.009	3.29214	122.807	8.77965	55.775	94.3101	4.53646
	4	13.281		116.987		59.457	92.1029
	5	11.63		118.407		60.123	88.9407
	6	18.808		104.156		59.504	87.9326
	7	15.702		124.985		53.882	84.7361
	8	20.112		127.447		53.831	88.8212
	9	17.521		106.079		62.167	92.0543
	10	20.384		133.365		54.138	87.103
50min w/ ionophore B, A, C		Urease sensor (blue)		GaoA sensor (Green)		Sulfo-Cy5 (Orange)
	No.	mean	Ave.	mean	Ave.	mean	Ave.
	1	12.267	13.866	113.826	109.584
	2	18.271	SD	109.726	SD		SD
	3	13.441	2.2737	128.096	12.6646
	4	13.336		107.6
	5	12.015		88.672
	6
	7
	8
	9
	10
60min w/ ionophore B, A, C		Urease sensor (blue)		GaoA sensor (Green)		Sulfo-Cy5 (Orange)
	No.	mean	Ave.	mean	Ave.	mean	Nor,	ave.
	1	15.103	15.2823	113.205	96.2364	40.556	93.808	84.7118
	2	12.651	SD	106.431	SD	59.704	89.9658	SD
	3	12.946	4.79861	92.963	22.5848	53.412	90.3145	6.14055
	4	7.96		54.115		53.763	83.2825
	5	8.437		63.685		57.151	84.5442
	6	20.312		89.283		55.214	81.593
	7	14.097		86.818		49.18	77.3416
	8	17.769		126.165		46.654	76.9792
	9	21.452		106.523		62.158	92.0409
	10	22.096		123.176		48.013	77.2484
		Urease sensor (blue)		GaoA sensor (Green)		Sulfo-Cy5 (Orange)
	Time (min)	mean Ave.	SD	mean Ave.	SD	Mean ave.	SD
	0	11.4779	6.57358	35.5243	28.7545
	10	10.8546	2.51466	119.448	6.42712
	20	10.2164	5.38438	143.152	16.1058
	30	13.0752	1.27532	115.711	2.87276
	40	15.4891	3.29214	119.551	8.77965
	50	13.866	2.2737	109.584	12.6646
	60	15.2823	4.79861	96.2364	22.5848
	↓	mean Ave. (x' min) = mean Ave.(x min)-mean Ave. (0 min)
		Urease sensor (blue)		GaoA sensor (Green)		Sulfo-Cy5 (Orange)
	Time (min)	mean Ave.	SD	mean Ave.	SD	Mean ave.	SD
	0	0	6.57358	0	24.4227	100	0
	10	-0.6233	2.51466	83.9233	6.42712
	20	-1.2615	5.38438	107.628	21.8634	97.1248	2.82913
	30	1.5973	1.27532	80.1867	2.87276
	40	4.0112	3.29214	84.0268	8.77965	91.289	4.53646
	50	2.3881	2.2737	74.0597	12.6646
	60	3.8044	4.79861	60.7121	22.5848	84.7118	6.14055

## Sheet: Figure 6h
1st) A, 2nd) B, 3rd) C		n=10 (sequential scan of same GUVs)				n=10
0min (no ionophore)		Urease sensor (blue)		GaoA sensor (Green)		Sulfo-Cy5 (Orange)
	No.	mean	Ave.	mean	Ave.	mean	Nor.	ave
	1	10.957	10.8645	17.602	37.0587	22.304	as 100	100
	2	6.316	SD	43.589	SD	22.606	as 100	SD
	3	7.894	4.43538	52.942	16.5181	22.611	as 100	0
	4	13.113		52.404		24.968	as 100
	5	11.665		55.423		21.177	as 100
	6	4.67		48.156		24.455	as 100
	7	5.535		49.381		21.693	as 100
	8	13.526		15.699		21.04	as 100
	9	17.495		16.931		22.544	as 100
	10	17.474		18.46		20.782	as 100
10min w/ ionophore B		Urease sensor (blue)		GaoA sensor (Green)		Sulfo-Cy5 (Orange)
	No.	mean	Ave.	mean	Ave.	mean	Ave.
	1	18.626	12.3155	193.588	150.037
	2	14.492	SD	194.547	SD		SD
	3	9.092	4.38205	212.198	49.1413
	4	11.663		171.175
	5	10.37		183.955
	6	4.085		141.062
	7	8.94		162.559
	8	17.214		76.231
	9	11.053		80.336
	10	17.62		84.717
20min w/ ionophore B		Urease sensor (blue)		GaoA sensor (Green)		Sulfo-Cy5 (Orange)
	No.	mean	Ave.	mean	Ave.	mean	Nor.	ave
	1	17.686	12.1697	211.084	153.39	20.142	90.3067	94.2816
	2	8.687	SD	214.091	SD	22.976	101.637	SD
	3	11.362	5.57696	171.716	44.9661	18.454	81.6151	6.88069
	4	16.056		173.324		21.791	87.2757
	5	8.137		160.41		21.257	100.378
	6	3.453		168.891		21.163	86.5385
	7	3.739		164.294		21.17	97.5891
	8	16.595		86.628		21.222	100.865
	9	16.983		90.351		21.652	96.0433
	10	18.999		93.111		20.9	100.568
30min w/ ionophore B, C		Urease sensor (blue)		GaoA sensor (Green)		Sulfo-Cy5 (Orange)
	No.	mean	Ave.	mean	Ave.	mean	Ave.
	1	14.922	17.7437	161.442	144.181
	2	17.573	SD	171.687	SD		SD
	3	18.104	1.74875	179.325	39.0809
	4	19.153		170.228
	5	16.195		168.958
	6	19.909		172.271
	7	15.013		163.124
	8	19.885		82.851
	9	18.903		84.734
	10	17.78		87.19
40min w/ ionophore B, C		Urease sensor (blue)		GaoA sensor (Green)		Sulfo-Cy5 (Orange)
	No.	mean	Ave.	mean	Ave.	mean	Nor,	ave
	1	15.875	16.4394	177.925	141.109	16.486	73.915	74.4357
	2	18.768	SD	179.996	SD	16.185	71.596	SD
	3	17.72	3.04716	173.815	39.2309	17.664	78.1213	7.40728
	4	16.637		168.438		17.639	70.6464
	5	14.565		165.347		14.337	67.7008
	6	8.562		161.277		17.43	71.2738
	7	15.441		130.644		19.723	90.9187
	8	18.749		84.105		17.461	82.9895
	9	19.147		86.346		14.407	63.9061
	10	18.93		83.193		15.231	73.2894
50min w/ ionophore B, C, A		Urease sensor (blue)		GaoA sensor (Green)		Sulfo-Cy5 (Orange)
	No.	mean	Ave.	mean	Ave.	mean	Ave.
	1	14.481	16.4348	116.174	108.284
	2	17.327	SD	137.701	SD		SD
	3	21.369	3.46037	150.342	29.7768
	4	16.447		132.832
	5	14.781		106.363
	6	13.373		118.811
	7	8.971		121.577
	8	19.336		66.595
	9	19.096		66.359
	10	19.167		66.087
60min w/ ionophore B, C, A		Urease sensor (blue)		GaoA sensor (Green)		Sulfo-Cy5 (Orange)
	No.	mean	Ave.	mean	Ave.	mean	Nor.	ave
	1	15.653	16.0078	114.347	100.908	13.745	61.6257	66.0875
	2	9.482	SD	122.196	SD	14.644	64.7793	SD
	3	16.245	2.75715	119.74	27.4184	17.457	77.2058	8.16624
	4	17.228		122.049		14.351	57.4776
	5	19.986		131.656		13.247	62.5537
	6	15.511		115.055		13.729	56.1398
	7	14.555		102.884		16.938	78.0805
	8	16.735		59.397		16.562	78.7167
	9	19.52		59.331		13.803	61.2269
	10	15.163		62.424		13.107	63.069
	Urease sensor (blue)		GaoA sensor (Green)		Sulfo-Cy5 (Orange)
Time (min)	mean Ave.	SD	mean Ave.	SD	Mean ave.	SD
0	10.8645	4.43538	37.0587	16.5181
10	12.3155	4.38205	150.037	49.1413
20	12.1697	5.57696	153.39	44.9661
30	17.7437	1.74875	144.181	39.0809
40	16.4394	3.04716	141.109	39.2309
50	16.4348	3.46037	108.284	29.7768
60	16.0078	2.75715	100.908	27.4184
↓	mean Ave. (x' min) = mean Ave.(x min)-mean Ave. (0 min)
	Urease sensor (blue)		GaoA sensor (Green)		Sulfo-Cy5 (Orange)
Time (min)	mean Ave.	SD	mean Ave.	SD	Mean ave.	SD
0	0	4.43538	0	16.5181	100	0
10	1.451	4.38205	112.978	49.1413
20	1.3052	5.57696	116.331	44.9661	94.2816	6.88069
30	6.8792	1.74875	107.122	39.0809
40	5.5749	3.04716	104.05	39.2309	74.4357	7.40728
50	5.5703	3.46037	71.2254	29.7768
60	5.1433	2.75715	63.8492	27.4184	66.0875	8.16624

## Sheet: Figure 6i
60min w/ ionophore A, B, C		Urease sensor (blue)	GaoA sensor (Green)	Sulfo-Cy5 (Orange)	60min w/ ionophore A, C, B		Urease sensor (blue)	GaoA sensor (Green)	Sulfo-Cy5 (Orange)	60min w/ ionophore B, A, C		Urease sensor (blue)	GaoA sensor (Green)	Sulfo-Cy5 (Orange)	60min w/ ionophore B, C, A		Urease sensor (blue)	GaoA sensor (Green)	Sulfo-Cy5 (Orange)
	No.	mean	mean	mean		No.	mean	mean	mean		No.	mean	mean	mean		No.	mean	mean	mean
	1	35.735	69.282	16.011		1	23.482	8.113	17.024		1	15.103	113.205	40.556		1	15.653	114.347	13.745
	2	38.656	70.448	16.952		2	32.818	6.72	18.562		2	12.651	106.431	59.704		2	9.482	122.196	14.644
	3	38.913	75.649	13.888		3	29.909	4.796	20.552		3	12.946	92.963	53.412		3	16.245	119.74	17.457
	4	40.788	73.39	11.837		4	24.027	2.981	17.701		4	7.96	54.115	53.763		4	17.228	122.049	14.351
	5	35.185	74.558	8.134		5	24.48	5.118	16.657		5	8.437	63.685	57.151		5	19.986	131.656	13.247
	6	36.651	78.991	11.485		6	20.983	7.75	17.317		6	20.312	89.283	55.214		6	15.511	115.055	13.729
	7	38.185	83.823	17.915		7	25.232	4.054	40.317		7	14.097	86.818	49.18		7	14.555	102.884	16.938
	8	38.519	75.587	14.978		8	22.044	3.975	16.739		8	17.769	126.165	46.654		8	16.735	59.397	16.562
	9	37.434	81.3	4.318		9	17.593	7.94	19.127		9	21.452	106.523	62.158		9	19.52	59.331	13.803
	10	35.041	77.11	16.929		10	20.274	7.77	13.489		10	22.096	123.176	48.013		10	15.163	62.424	13.107
Graph data
ABC			ACB			BAC			BCA
Urease sensor (blue)	GaoA sensor (Green)	Sulfo-Cy5 (Orange)	Urease sensor (blue)	GaoA sensor (Green)	Sulfo-Cy5 (Orange)	Urease sensor (blue)	GaoA sensor (Green)	Sulfo-Cy5 (Orange)	Urease sensor (blue)	GaoA sensor (Green)	Sulfo-Cy5 (Orange)
mean	mean	mean	mean	mean	mean	mean	mean	mean	mean	mean	mean
35.735	69.282	84.1842	23.482	8.113	58.4034	15.103	113.205	93.808	15.653	114.347	61.6257
38.656	70.448	93.2146	32.818	6.72	68.6744	12.651	106.431	89.9658	9.482	122.196	64.7793
38.913	75.649	88.3517	29.909	4.796	73.4945	12.946	92.963	90.3145	16.245	119.74	77.2058
40.788	73.39	94.1237	24.027	2.981	61.7319	7.96	54.115	83.2825	17.228	122.049	57.4776
35.185	74.558	86.3482	24.48	5.118	61.0236	8.437	63.685	84.5442	19.986	131.656	62.5537
36.651	78.991	88.1292	20.983	7.75	59.3048	20.312	89.283	81.593	15.511	115.055	56.1398
38.185	83.823	84.3933	25.232	4.054	79.9005	14.097	86.818	77.3416	14.555	102.884	78.0805
38.519	75.587	84.8372	22.044	3.975	60.9844	17.769	126.165	76.9792	16.735	59.397	78.7167
37.434	81.3	95.215	17.593	7.94	68.3547	21.452	106.523	92.0409	19.52	59.331	61.2269
35.041	77.11	82.6047	20.274	7.77	48.8343	22.096	123.176	77.2484	15.163	62.424	63.069
